# Supplementary material for: PETISCO is a novel protein complex required for 21U RNA biogenesis and embryonic viability
Source: Genes Dev. 2019 Jul 1;33(13-14):857–70. doi: 10.1101/gad.322446.118 (PMC6601512; doi:10.1101/gad.322446.118)
Supplement: Supplemental Material [file supp_gad.322446.118_Supplemental_Table_S2.xlsx]

## Sheet: Sheet1
Clone	Gene_Name	Allele	Mutation type	WT Sequence	mutant sequence
B0348.6	ife-3	xf101	complex substitution/insertion	tttgcgtgtgtctggtgtttgaatttcaggattcgcgcctttctttccatttcttcattttccaaggtttttcggggaaatcgctcttttttttttcacttttacgattaaaaaacagctagaatgtttaaaaactactaggaatttcatgggaaacgaatcatttgatgatttttcgtcgaagttgagctgaattcattttctactttgttttattgttttccaagctttaatatcaatttattgtgcccgatgttaccaattacacttgaaaaatctaaaaagcttggaaactagccgaaaatgtgcagtaaaacaaaatttcctataaaatccgagttatttgaaccaaattcatactcttctctattttatcgttttccgagctctaatcgtata…	tttgcgtgtgtctggtgtttgaatttcaggattcgcgcctttctttccatttcttcattttccaaggtttttcggggaaatcgctcttttttttttcacttttacgattaaaaaacagctagaatgtttaaaaactactaggTACCAGAGAGCCCAGAATCGCTGGGCTCTCTGGTACTTGAAAGCTGACCGTAACAAGGAATGGGAGGATTGTCTGAAG
		xf102	complex substitution/deletion	ATGAGCACATCCGTAGCGGAAAACAAAGCATTGTCAGCTTCCGGCGATGTGAATGCGTCCGATGCTTCAGTTCCTCCAGAGCTTCTCACCAGACACCCCCTCCAGAATCGCTGGGCTCTCTGGTACTTGAAAGCTGACCGTAACAAGGAATGGGAGGATTGTCTGAAG	ATGAGCACATCCGTAGCGGAAAACAAAGCATTGTCAGCTTCCGGCGATGTGAATGCGTCCGATGCTTCAGTTCCTCCAGAGCTTCTCACCAGACACCCCCTTTCTGTGCGAATAACGAGTTTCTGTGCGAATAACGAGTTTTCAGCGATTAATTTCATTATTTTACCGAATTTTCAATAAAATTTGAAAAATTTTACCTAAACAACTCGATTTTTATTTTAATACAAAAATAATTTTCATATTTTCCGCTGTTTTGTTTAAAGGGGGGCGCAATTCCGCAGACAAGATACTTCGCAACGACAAAAACTACGGTTACACTCGTTTTGCGTGTGTCTGGTGTTTGAATTTCAGGATTCGCGCCTTTCTTTCCATTTCTTCATTTTCCAAGGTTTTTCGGGG…
Y23H5A.3	pid-3	xf149	deletion	GAGCATCCGCAGGTCGTCCTCGTCGTGCACATTCTTCCACAGTCGCAGTCGAACGAGTACGAGTGGATGAAGGTGTTGGCGTCGAGATACGGATTCGTCCGTCAGGGATTGCTCTACGATAACTGTGCCAATCGTTTCCAAAATGTGGAAACCGATCAGAATAGCGTGTTCCGGAACATGTGCCAATGGATTTATCGTAGCGGCACCGCGATTGTGAGAAATGAGGGAAAgtaagtcgaattacatttttttatttagccattttttatttaattcctgtgtgtttcagCGCGTGTGGAATTCTCCATGGAAAAGATCCGAAACCGAC	GAGCATCCGCAGGTCGTCCTCGCATggAAAAGATCCGAAACCG
		xf151	complex substitution/deletion	ATGGTTGCCCATCAGAAGGCGGATTTCAAGTCGAAATGGGCGATGGTCGTGACTGTCAATAACCTGAATGACAAGAAGCGAGCCGATTTGAGAGAATTTTCCGAGTGGTTTATCGAGACTTTGAGATTGGAAGGAGCTTTTATTGGTCACTATTTCAATTATGAGgttattaagagttaataattaattaattataaatgcaataattccagGCTGCACCGGTGACCATCGTCGAGACTTTGCCAGGCAATTTTGACTCATGCACTAATGCATATCAGAAGATTCACAAGgttttgatggataaattaaataaaattcaattaaataattcttcagGAGCATCCGCAGGTCGTCCTCGTCGTGCACATTCTTCCA	ATGGTTGCCCagtCGTGCACATTCTTCCACAGTCG
		xf153	deletion	ATGGTTGCCCATCAGAAGGCGGATTTCAAGTCGAAATGGGCGATGGTCGTGACTGTCAATAACCTGAATGACAAGAAGCGAGCCGATTTGAGAGAATTTTCCGAGTGGTTTATCGAGACTTTGAGATTGGAAGGAGCTTTTATTGGTCACTATTTCAATTATGAGgttattaagagttaataattaattaattataaatgcaataattccagGCTGCACCGGTGACCATCGTCGAGACTTTGCCAGGCAATTTTGACTCATGCACTAATGCATATCAGAAGATTCACAAGgttttgatggataaattaaataaaattcaattaaataattcttcagGAGCATCCGCAGGTCGTCCTCGTCGTGCACATTCTTCCACAGTCGCAGTCGAACGAGTACGAG…	ATGGTTGCCCATCCCAATCGTTTCCAAAATGTGGAAACCGATCAGAATAGCGTGTTCCGGAACATGTGCCAATGGATTTATCGTAGCGGCACCGCGATTGTGAGAAATGAGGGAA
C35D10.13	tost-1	xf191	deletion	AAAAGGGGTACACTATTCAAGCCACTGAGCCAGAGACTGTCAAAAACGATTCTGATGTCTTCTTTGTCGTTCACGACCGGAACTTGAATTCGAAAAAGGAATTTGTGGAGgtaattatttagactattcgaacttttaatcaaagcactgatattaacacaactcttaatgttttccttaaaaaatgaaactttgagattttatgagaacctggttatgtttcagAACTATCTCGCAAAAAATCCAATTGTCAATTCACCGGAGAAAGTTTTCGAAGAGGAGGACAAGGAGAATGCACCGACCAAGAAAGCTGTTTTGAAGCCGTCCTCTACTGATGAGAAGAAGCTCACCAGCTCGGATATCTACATTCAAGAAATCACCAGAAGCATTCTTCAATCC…	AAAAGGGGTACACTATTCAAGCCACTGAGCCAGAGACTGTCAAAAACGATTCTGATGTCTTCTTTGTCGTTCACGACCGGAACTTGAATTCGAAAAAGGAACTATCTCGCAAAAAATCCAATTGTCAATTCACCGGAGAAAGTTTTCGAAGAGGAGGACAAGGAGAATGCACCGACCAAGAAAGCTGTTTTGAAGCCGTCCTCTACTGATGAGAAGAAGCTCACCAGCTCGGATATCTACATTCAAGAAATCACCAGAAGCATTCTTCAATCCGTTTAA
		xf194	deletion	gaaaatcgtaaaattggagtcgataatccgaaaatgaatcattatttgcgtcgttttgaaagtaatgcaaacacgctccgctgcactttttgtttcgagtagcgcgcgaagacaaatttatcatccattcttttaaaaattgtcaattttaaaattaattttctgattttcaatcattccactttcccattttgcaaaatattttgcgttttcagtaaaatttaaaaatttaaacctttcagaATGACTACTGCCATCCAATATCAAGTTATTCCTTTAGCTGACCGTGAGCACAGCAACAAAGTGGCGTCGATTCTGGAAAACAAGTACAAAACTGCGACAAATAAACGAATCACATTGAATGAGCGCTTCGGAGTTCTCGgtaaatgttttcaagca…	gaaaatcgtaaaattggagtcgataatccgaaaatgaatcattatttgcgtcgttttgaaagtaatgcaaacacgctccgctgcactttttgtttcgagtagcgcgcgaagacaaatttatcatccattcttttaaaaattgtcaattttaaaattaattttctgattttcaatcattccactttcccattttgcaaaatattatgtttcagAACTATCTCGCAAAAAA
		xf196	deletion	gtaattatttagactattcgaacttttaatcaaagcactgatattaacacaactcttaatgttttccttaaaaaatgaaactttgagattttatgagaacctggttatgtttcagAACTATCTCGCAAAAAATCCAATTGTCAATTCACCGGAGAAAGTTTTCGAAGAGGAGGACAAGGAGAATGCACCGACCAAGAAAGCTGTTTTGAAGCCGTCCTCTACTGATGAGAAGAAGCTCACCAGCTCGGATATCTACATTCAAGAAATCACCAGAAGCATTCTTCAATCCGTTTAA	gtaattatttagactattcgaacttttaatcaaagcactgatattaacacaactcttaatgttttccttaaaaaatgaaactttgagattttatgagAAGTTTTCGAAGAGGAGGACAAGGAGAATGCACCGACCAAGAAAGCTGTTTTGAAGCCGTCCTCTACTGATGAGAAGAAGCTCACCAGCTCGGATATCTACATTCAAGAAATCACCAGAAGCATTCTTCAATCCGTTTAA
F35G12.11	erh-2	xf168	deletion	gtatgtattattgatctgcatatcctcccaaatcaattcattttcagGAAACCGGGCAATACATTGGTCGTACACGTGCATGGATCAAACAACAAGTCTACGAGATGATGCGTGGTCGTTGTCAGCATCCGGAAGGTGGAGAGAAAGTCATTGTTGGGTATTGAttacattggaaatattattctcatctcgctctgatcttcatgtgctcgccggtcttttatttcttcttccttttcaatgattcttgctcaatttacaattcgatttcaattgcgatatttttatactttctgatgaatttctcactatgaatatttcaatttaaaaa	gtatgtattattgatctgcatatcctcccaaatcaattcattttcagGAAACCGGGCAATACATTGGTCGTACACGTGCATGGATCAAACAACAAGTCTACGAGATGtggaaatattattctcatctcgctctgatcttcatgtgctcgccggtcttttatttcttcttccttttcaatgattcttgctcaatttacaattcgatttcaattgcgatatttttatactttctgatgaatttctcactatgaatatttcaatttaaaaa
