# Supplementary material for: PETISCO is a novel protein complex required for 21U RNA biogenesis and embryonic viability
Source: Genes Dev. 2019 Jul 1;33(13-14):857–70. doi: 10.1101/gad.322446.118 (PMC6601512; doi:10.1101/gad.322446.118)
Supplement: Supplemental Material [file supp_gad.322446.118_Supplemental_Source_material.zip › Fig 4 Source material/Panel B/qPCR for GFP.xlsx]

## Sheet: Sample Setup
Block Type	384-Well Block
Calibration Background is expired	No
Calibration Background performed on	2018-07-03 11:31:31 AM CEST
Calibration FAM is expired	No
Calibration FAM performed on	2018-06-04 19:44:33 PM CEST
Calibration NED is expired	No
Calibration NED performed on	2018-06-04 19:33:32 PM CEST
Calibration ROI is expired	No
Calibration ROI performed on	2018-06-04 17:54:14 PM CEST
Calibration ROX is expired	No
Calibration ROX performed on	2018-06-04 20:18:46 PM CEST
Calibration SYBR is expired	No
Calibration SYBR performed on	2018-06-04 20:07:29 PM CEST
Calibration TAMRA is expired	No
Calibration TAMRA performed on	2018-06-04 19:00:41 PM CEST
Calibration Uniformity is expired	No
Calibration Uniformity performed on	2018-06-04 18:18:47 PM CEST
Calibration VIC is expired	No
Calibration VIC performed on	2018-06-04 19:12:09 PM CEST
Chemistry	SYBR_GREEN
Experiment File Name	C:\Applied Biosystems\QuantStudio Real-Time PCR Software\User Files\experiments\Ricardo\20180705 Core GFP.eds
Experiment Name	20180705 Core GFP
Experiment Run Start Time	2018-07-05 22:39:40 PM CEST
Experiment Run Stop Time	2018-07-06 00:15:32 AM CEST
Experiment Type	Comparative Cт (ΔΔCт)
Instrument Name	278880498
Instrument Serial Number	278880498
Instrument Type	ViiA(TM) 7 System
Passive Reference	ROX
Quantification Cycle Method	Ct
Signal Smoothing On	true
Stage/ Cycle where Analysis is performed	Stage 2, Step 2
Well	Well Position	Sample Name	Sample Color	Biogroup Name	Biogroup Color	Target Name	Target Color	Task	Reporter	Quencher	Quantity	Comments
1	A1
2	A2	tost-1 -RT	RGB(176,23,31)			GFP	RGB(0,255,0)	UNKNOWN	SYBR	None
3	A3	tost-1 -RT	RGB(176,23,31)			GFP	RGB(0,255,0)	UNKNOWN	SYBR	None
4	A4	tost-1 -RT	RGB(176,23,31)			pmp-3	RGB(255,0,0)	UNKNOWN	SYBR	None
5	A5	tost-1 -RT	RGB(176,23,31)			pmp-3	RGB(255,0,0)	UNKNOWN	SYBR	None
6	A6	tost-1 -RT 2	RGB(238,44,44)			GFP	RGB(0,255,0)	UNKNOWN	SYBR	None
7	A7	tost-1 -RT 2	RGB(238,44,44)			GFP	RGB(0,255,0)	UNKNOWN	SYBR	None
8	A8	tost-1 -RT 2	RGB(238,44,44)			pmp-3	RGB(255,0,0)	UNKNOWN	SYBR	None
9	A9	tost-1 -RT 2	RGB(238,44,44)			pmp-3	RGB(255,0,0)	UNKNOWN	SYBR	None
10	A10	tost-1 -RT 3	RGB(51,161,201)			GFP	RGB(0,255,0)	UNKNOWN	SYBR	None
11	A11	tost-1 -RT 3	RGB(51,161,201)			GFP	RGB(0,255,0)	UNKNOWN	SYBR	None
12	A12	tost-1 -RT 3	RGB(51,161,201)			pmp-3	RGB(255,0,0)	UNKNOWN	SYBR	None
13	A13	tost-1 -RT 3	RGB(51,161,201)			pmp-3	RGB(255,0,0)	UNKNOWN	SYBR	None
14	A14
15	A15
16	A16
17	A17
18	A18
19	A19
20	A20
21	A21
22	A22
23	A23
24	A24
25	B1
26	B2	tost-1 +RT	RGB(0,0,255)			GFP	RGB(0,255,0)	UNKNOWN	SYBR	None
27	B3	tost-1 +RT	RGB(0,0,255)			GFP	RGB(0,255,0)	UNKNOWN	SYBR	None
28	B4	tost-1 +RT	RGB(0,0,255)			pmp-3	RGB(255,0,0)	UNKNOWN	SYBR	None
29	B5	tost-1 +RT	RGB(0,0,255)			pmp-3	RGB(255,0,0)	UNKNOWN	SYBR	None
30	B6	tost-1 +RT 2	RGB(238,238,0)			GFP	RGB(0,255,0)	UNKNOWN	SYBR	None
31	B7	tost-1 +RT 2	RGB(238,238,0)			GFP	RGB(0,255,0)	UNKNOWN	SYBR	None
32	B8	tost-1 +RT 2	RGB(238,238,0)			pmp-3	RGB(255,0,0)	UNKNOWN	SYBR	None
33	B9	tost-1 +RT 2	RGB(238,238,0)			pmp-3	RGB(255,0,0)	UNKNOWN	SYBR	None
34	B10	tost-1 +RT 3	RGB(142,142,56)			GFP	RGB(0,255,0)	UNKNOWN	SYBR	None
35	B11	tost-1 +RT 3	RGB(142,142,56)			GFP	RGB(0,255,0)	UNKNOWN	SYBR	None
36	B12	tost-1 +RT 3	RGB(142,142,56)			pmp-3	RGB(255,0,0)	UNKNOWN	SYBR	None
37	B13	tost-1 +RT 3	RGB(142,142,56)			pmp-3	RGB(255,0,0)	UNKNOWN	SYBR	None
38	B14
39	B15
40	B16
41	B17
42	B18
43	B19
44	B20
45	B21
46	B22
47	B23
48	B24
49	C1
50	C2	pid-1 -RT	RGB(238,238,0)			GFP	RGB(0,255,0)	UNKNOWN	SYBR	None
51	C3	pid-1 -RT	RGB(238,238,0)			GFP	RGB(0,255,0)	UNKNOWN	SYBR	None
52	C4	pid-1 -RT	RGB(238,238,0)			pmp-3	RGB(255,0,0)	UNKNOWN	SYBR	None
53	C5	pid-1 -RT	RGB(238,238,0)			pmp-3	RGB(255,0,0)	UNKNOWN	SYBR	None
54	C6	pid-1 -RT 2	RGB(238,220,130)			GFP	RGB(0,255,0)	UNKNOWN	SYBR	None
55	C7	pid-1 -RT 2	RGB(238,220,130)			GFP	RGB(0,255,0)	UNKNOWN	SYBR	None
56	C8	pid-1 -RT 2	RGB(238,220,130)			pmp-3	RGB(255,0,0)	UNKNOWN	SYBR	None
57	C9	pid-1 -RT 2	RGB(238,220,130)			pmp-3	RGB(255,0,0)	UNKNOWN	SYBR	None
58	C10	pid-1 -RT 3	RGB(238,238,0)			GFP	RGB(0,255,0)	UNKNOWN	SYBR	None
59	C11	pid-1 -RT 3	RGB(238,238,0)			GFP	RGB(0,255,0)	UNKNOWN	SYBR	None
60	C12	pid-1 -RT 3	RGB(238,238,0)			pmp-3	RGB(255,0,0)	UNKNOWN	SYBR	None
61	C13	pid-1 -RT 3	RGB(238,238,0)			pmp-3	RGB(255,0,0)	UNKNOWN	SYBR	None
62	C14
63	C15
64	C16
65	C17
66	C18
67	C19
68	C20
69	C21
70	C22
71	C23
72	C24
73	D1
74	D2	pid-1 +RT	RGB(238,220,130)			GFP	RGB(0,255,0)	UNKNOWN	SYBR	None
75	D3	pid-1 +RT	RGB(238,220,130)			GFP	RGB(0,255,0)	UNKNOWN	SYBR	None
76	D4	pid-1 +RT	RGB(238,220,130)			pmp-3	RGB(255,0,0)	UNKNOWN	SYBR	None
77	D5	pid-1 +RT	RGB(238,220,130)			pmp-3	RGB(255,0,0)	UNKNOWN	SYBR	None
78	D6	pid-1 +RT 2	RGB(198,113,113)			GFP	RGB(0,255,0)	UNKNOWN	SYBR	None
79	D7	pid-1 +RT 2	RGB(198,113,113)			GFP	RGB(0,255,0)	UNKNOWN	SYBR	None
80	D8	pid-1 +RT 2	RGB(198,113,113)			pmp-3	RGB(255,0,0)	UNKNOWN	SYBR	None
81	D9	pid-1 +RT 2	RGB(198,113,113)			pmp-3	RGB(255,0,0)	UNKNOWN	SYBR	None
82	D10	pid-1 +RT 3	RGB(0,245,255)			GFP	RGB(0,255,0)	UNKNOWN	SYBR	None
83	D11	pid-1 +RT 3	RGB(0,245,255)			GFP	RGB(0,255,0)	UNKNOWN	SYBR	None
84	D12	pid-1 +RT 3	RGB(0,245,255)			pmp-3	RGB(255,0,0)	UNKNOWN	SYBR	None
85	D13	pid-1 +RT 3	RGB(0,245,255)			pmp-3	RGB(255,0,0)	UNKNOWN	SYBR	None
86	D14
87	D15
88	D16
89	D17
90	D18
91	D19
92	D20
93	D21
94	D22
95	D23
96	D24
97	E1
98	E2	erh-2 -RT	RGB(142,142,56)			GFP	RGB(0,255,0)	UNKNOWN	SYBR	None
99	E3	erh-2 -RT	RGB(142,142,56)			GFP	RGB(0,255,0)	UNKNOWN	SYBR	None
100	E4	erh-2 -RT	RGB(142,142,56)			pmp-3	RGB(255,0,0)	UNKNOWN	SYBR	None
101	E5	erh-2 -RT	RGB(142,142,56)			pmp-3	RGB(255,0,0)	UNKNOWN	SYBR	None
102	E6	erh-2 -RT 2	RGB(0,0,255)			GFP	RGB(0,255,0)	UNKNOWN	SYBR	None
103	E7	erh-2 -RT 2	RGB(0,0,255)			GFP	RGB(0,255,0)	UNKNOWN	SYBR	None
104	E8	erh-2 -RT 2	RGB(0,0,255)			pmp-3	RGB(255,0,0)	UNKNOWN	SYBR	None
105	E9	erh-2 -RT 2	RGB(0,0,255)			pmp-3	RGB(255,0,0)	UNKNOWN	SYBR	None
106	E10	erh-2 -RT 3	RGB(0,139,69)			GFP	RGB(0,255,0)	UNKNOWN	SYBR	None
107	E11	erh-2 -RT 3	RGB(0,139,69)			GFP	RGB(0,255,0)	UNKNOWN	SYBR	None
108	E12	erh-2 -RT 3	RGB(0,139,69)			pmp-3	RGB(255,0,0)	UNKNOWN	SYBR	None
109	E13	erh-2 -RT 3	RGB(0,139,69)			pmp-3	RGB(255,0,0)	UNKNOWN	SYBR	None
110	E14
111	E15
112	E16
113	E17
114	E18
115	E19
116	E20
117	E21
118	E22
119	E23
120	E24
121	F1
122	F2	erh-2 +RT	RGB(238,44,44)			GFP	RGB(0,255,0)	UNKNOWN	SYBR	None
123	F3	erh-2 +RT	RGB(238,44,44)			GFP	RGB(0,255,0)	UNKNOWN	SYBR	None
124	F4	erh-2 +RT	RGB(238,44,44)			pmp-3	RGB(255,0,0)	UNKNOWN	SYBR	None
125	F5	erh-2 +RT	RGB(238,44,44)			pmp-3	RGB(255,0,0)	UNKNOWN	SYBR	None
126	F6	erh-2 +RT 2	RGB(238,18,137)			GFP	RGB(0,255,0)	UNKNOWN	SYBR	None
127	F7	erh-2 +RT 2	RGB(238,18,137)			GFP	RGB(0,255,0)	UNKNOWN	SYBR	None
128	F8	erh-2 +RT 2	RGB(238,18,137)			pmp-3	RGB(255,0,0)	UNKNOWN	SYBR	None
129	F9	erh-2 +RT 2	RGB(238,18,137)			pmp-3	RGB(255,0,0)	UNKNOWN	SYBR	None
130	F10	erh-2 +RT 3	RGB(176,23,31)			GFP	RGB(0,255,0)	UNKNOWN	SYBR	None
131	F11	erh-2 +RT 3	RGB(176,23,31)			GFP	RGB(0,255,0)	UNKNOWN	SYBR	None
132	F12	erh-2 +RT 3	RGB(176,23,31)			pmp-3	RGB(255,0,0)	UNKNOWN	SYBR	None
133	F13	erh-2 +RT 3	RGB(176,23,31)			pmp-3	RGB(255,0,0)	UNKNOWN	SYBR	None
134	F14
135	F15
136	F16
137	F17
138	F18
139	F19
140	F20
141	F21
142	F22
143	F23
144	F24
145	G1
146	G2	pid-3 -RT	RGB(142,56,142)			GFP	RGB(0,255,0)	UNKNOWN	SYBR	None
147	G3	pid-3 -RT	RGB(142,56,142)			GFP	RGB(0,255,0)	UNKNOWN	SYBR	None
148	G4	pid-3 -RT	RGB(142,56,142)			pmp-3	RGB(255,0,0)	UNKNOWN	SYBR	None
149	G5	pid-3 -RT	RGB(142,56,142)			pmp-3	RGB(255,0,0)	UNKNOWN	SYBR	None
150	G6	pid-3 -RT 2	RGB(51,161,201)			GFP	RGB(0,255,0)	UNKNOWN	SYBR	None
151	G7	pid-3 -RT 2	RGB(51,161,201)			GFP	RGB(0,255,0)	UNKNOWN	SYBR	None
152	G8	pid-3 -RT 2	RGB(51,161,201)			pmp-3	RGB(255,0,0)	UNKNOWN	SYBR	None
153	G9	pid-3 -RT 2	RGB(51,161,201)			pmp-3	RGB(255,0,0)	UNKNOWN	SYBR	None
154	G10	pid-3 -RT 3	RGB(238,18,137)			GFP	RGB(0,255,0)	UNKNOWN	SYBR	None
155	G11	pid-3 -RT 3	RGB(238,18,137)			GFP	RGB(0,255,0)	UNKNOWN	SYBR	None
156	G12	pid-3 -RT 3	RGB(238,18,137)			pmp-3	RGB(255,0,0)	UNKNOWN	SYBR	None
157	G13	pid-3 -RT 3	RGB(238,18,137)			pmp-3	RGB(255,0,0)	UNKNOWN	SYBR	None
158	G14
159	G15
160	G16
161	G17
162	G18
163	G19
164	G20
165	G21
166	G22
167	G23
168	G24
169	H1
170	H2	pid-3 +RT	RGB(238,121,66)			GFP	RGB(0,255,0)	UNKNOWN	SYBR	None
171	H3	pid-3 +RT	RGB(238,121,66)			GFP	RGB(0,255,0)	UNKNOWN	SYBR	None
172	H4	pid-3 +RT	RGB(238,121,66)			pmp-3	RGB(255,0,0)	UNKNOWN	SYBR	None
173	H5	pid-3 +RT	RGB(238,121,66)			pmp-3	RGB(255,0,0)	UNKNOWN	SYBR	None
174	H6	pid-3 +RT 2	RGB(142,142,56)			GFP	RGB(0,255,0)	UNKNOWN	SYBR	None
175	H7	pid-3 +RT 2	RGB(142,142,56)			GFP	RGB(0,255,0)	UNKNOWN	SYBR	None
176	H8	pid-3 +RT 2	RGB(142,142,56)			pmp-3	RGB(255,0,0)	UNKNOWN	SYBR	None
177	H9	pid-3 +RT 2	RGB(142,142,56)			pmp-3	RGB(255,0,0)	UNKNOWN	SYBR	None
178	H10	pid-3 +RT 3	RGB(238,44,44)			GFP	RGB(0,255,0)	UNKNOWN	SYBR	None
179	H11	pid-3 +RT 3	RGB(238,44,44)			GFP	RGB(0,255,0)	UNKNOWN	SYBR	None
180	H12	pid-3 +RT 3	RGB(238,44,44)			pmp-3	RGB(255,0,0)	UNKNOWN	SYBR	None
181	H13	pid-3 +RT 3	RGB(238,44,44)			pmp-3	RGB(255,0,0)	UNKNOWN	SYBR	None
182	H14
183	H15
184	H16
185	H17
186	H18
187	H19
188	H20
189	H21
190	H22
191	H23
192	H24
193	I1
194	I2	tofu-6 -RT	RGB(0,139,69)			GFP	RGB(0,255,0)	UNKNOWN	SYBR	None
195	I3	tofu-6 -RT	RGB(0,139,69)			GFP	RGB(0,255,0)	UNKNOWN	SYBR	None
196	I4	tofu-6 -RT	RGB(0,139,69)			pmp-3	RGB(255,0,0)	UNKNOWN	SYBR	None
197	I5	tofu-6 -RT	RGB(0,139,69)			pmp-3	RGB(255,0,0)	UNKNOWN	SYBR	None
198	I6	tofu-6 -RT 2	RGB(142,56,142)			GFP	RGB(0,255,0)	UNKNOWN	SYBR	None
199	I7	tofu-6 -RT 2	RGB(142,56,142)			GFP	RGB(0,255,0)	UNKNOWN	SYBR	None
200	I8	tofu-6 -RT 2	RGB(142,56,142)			pmp-3	RGB(255,0,0)	UNKNOWN	SYBR	None
201	I9	tofu-6 -RT 2	RGB(142,56,142)			pmp-3	RGB(255,0,0)	UNKNOWN	SYBR	None
202	I10	tofu-6 -RT 3	RGB(198,113,113)			GFP	RGB(0,255,0)	UNKNOWN	SYBR	None
203	I11	tofu-6 -RT 3	RGB(198,113,113)			GFP	RGB(0,255,0)	UNKNOWN	SYBR	None
204	I12	tofu-6 -RT 3	RGB(198,113,113)			pmp-3	RGB(255,0,0)	UNKNOWN	SYBR	None
205	I13	tofu-6 -RT 3	RGB(198,113,113)			pmp-3	RGB(255,0,0)	UNKNOWN	SYBR	None
206	I14
207	I15
208	I16
209	I17
210	I18
211	I19
212	I20
213	I21
214	I22
215	I23
216	I24
217	J1
218	J2	tofu-6 +RT	RGB(0,0,255)			GFP	RGB(0,255,0)	UNKNOWN	SYBR	None
219	J3	tofu-6 +RT	RGB(0,0,255)			GFP	RGB(0,255,0)	UNKNOWN	SYBR	None
220	J4	tofu-6 +RT	RGB(0,0,255)			pmp-3	RGB(255,0,0)	UNKNOWN	SYBR	None
221	J5	tofu-6 +RT	RGB(0,0,255)			pmp-3	RGB(255,0,0)	UNKNOWN	SYBR	None
222	J6	tofu-6 +RT 2	RGB(139,137,112)			GFP	RGB(0,255,0)	UNKNOWN	SYBR	None
223	J7	tofu-6 +RT 2	RGB(139,137,112)			GFP	RGB(0,255,0)	UNKNOWN	SYBR	None
224	J8	tofu-6 +RT 2	RGB(139,137,112)			pmp-3	RGB(255,0,0)	UNKNOWN	SYBR	None
225	J9	tofu-6 +RT 2	RGB(139,137,112)			pmp-3	RGB(255,0,0)	UNKNOWN	SYBR	None
226	J10	tofu-6 +RT 3	RGB(238,121,66)			GFP	RGB(0,255,0)	UNKNOWN	SYBR	None
227	J11	tofu-6 +RT 3	RGB(238,121,66)			GFP	RGB(0,255,0)	UNKNOWN	SYBR	None
228	J12	tofu-6 +RT 3	RGB(238,121,66)			pmp-3	RGB(255,0,0)	UNKNOWN	SYBR	None
229	J13	tofu-6 +RT 3	RGB(238,121,66)			pmp-3	RGB(255,0,0)	UNKNOWN	SYBR	None
230	J14
231	J15
232	J16
233	J17
234	J18
235	J19
236	J20
237	J21
238	J22
239	J23
240	J24
241	K1
242	K2	ife-3 -RT	RGB(51,161,201)			GFP	RGB(0,255,0)	UNKNOWN	SYBR	None
243	K3	ife-3 -RT	RGB(51,161,201)			GFP	RGB(0,255,0)	UNKNOWN	SYBR	None
244	K4	ife-3 -RT	RGB(51,161,201)			pmp-3	RGB(255,0,0)	UNKNOWN	SYBR	None
245	K5	ife-3 -RT	RGB(51,161,201)			pmp-3	RGB(255,0,0)	UNKNOWN	SYBR	None
246	K6	ife-3 -RT 2	RGB(238,121,66)			GFP	RGB(0,255,0)	UNKNOWN	SYBR	None
247	K7	ife-3 -RT 2	RGB(238,121,66)			GFP	RGB(0,255,0)	UNKNOWN	SYBR	None
248	K8	ife-3 -RT 2	RGB(238,121,66)			pmp-3	RGB(255,0,0)	UNKNOWN	SYBR	None
249	K9	ife-3 -RT 2	RGB(238,121,66)			pmp-3	RGB(255,0,0)	UNKNOWN	SYBR	None
250	K10	ife-3 -RT 3	RGB(142,56,142)			GFP	RGB(0,255,0)	UNKNOWN	SYBR	None
251	K11	ife-3 -RT 3	RGB(142,56,142)			GFP	RGB(0,255,0)	UNKNOWN	SYBR	None
252	K12	ife-3 -RT 3	RGB(142,56,142)			pmp-3	RGB(255,0,0)	UNKNOWN	SYBR	None
253	K13	ife-3 -RT 3	RGB(142,56,142)			pmp-3	RGB(255,0,0)	UNKNOWN	SYBR	None
254	K14
255	K15
256	K16
257	K17
258	K18
259	K19
260	K20
261	K21
262	K22
263	K23
264	K24
265	L1
266	L2	ife-3 +RT	RGB(238,44,44)			GFP	RGB(0,255,0)	UNKNOWN	SYBR	None
267	L3	ife-3 +RT	RGB(238,44,44)			GFP	RGB(0,255,0)	UNKNOWN	SYBR	None
268	L4	ife-3 +RT	RGB(238,44,44)			pmp-3	RGB(255,0,0)	UNKNOWN	SYBR	None
269	L5	ife-3 +RT	RGB(238,44,44)			pmp-3	RGB(255,0,0)	UNKNOWN	SYBR	None
270	L6	ife-3 +RT 2	RGB(255,127,0)			GFP	RGB(0,255,0)	UNKNOWN	SYBR	None
271	L7	ife-3 +RT 2	RGB(255,127,0)			GFP	RGB(0,255,0)	UNKNOWN	SYBR	None
272	L8	ife-3 +RT 2	RGB(255,127,0)			pmp-3	RGB(255,0,0)	UNKNOWN	SYBR	None
273	L9	ife-3 +RT 2	RGB(255,127,0)			pmp-3	RGB(255,0,0)	UNKNOWN	SYBR	None
274	L10	ife-3 +RT 3	RGB(139,137,112)			GFP	RGB(0,255,0)	UNKNOWN	SYBR	None
275	L11	ife-3 +RT 3	RGB(139,137,112)			GFP	RGB(0,255,0)	UNKNOWN	SYBR	None
276	L12	ife-3 +RT 3	RGB(139,137,112)			pmp-3	RGB(255,0,0)	UNKNOWN	SYBR	None
277	L13	ife-3 +RT 3	RGB(139,137,112)			pmp-3	RGB(255,0,0)	UNKNOWN	SYBR	None
278	L14
279	L15
280	L16
281	L17
282	L18
283	L19
284	L20
285	L21
286	L22
287	L23
288	L24
289	M1
290	M2	prde-1 -RT	RGB(238,220,130)			GFP	RGB(0,255,0)	UNKNOWN	SYBR	None
291	M3	prde-1 -RT	RGB(238,220,130)			GFP	RGB(0,255,0)	UNKNOWN	SYBR	None
292	M4	prde-1 -RT	RGB(238,220,130)			pmp-3	RGB(255,0,0)	UNKNOWN	SYBR	None
293	M5	prde-1 -RT	RGB(238,220,130)			pmp-3	RGB(255,0,0)	UNKNOWN	SYBR	None
294	M6	prde-1 -RT 2	RGB(0,139,69)			GFP	RGB(0,255,0)	UNKNOWN	SYBR	None
295	M7	prde-1 -RT 2	RGB(0,139,69)			GFP	RGB(0,255,0)	UNKNOWN	SYBR	None
296	M8	prde-1 -RT 2	RGB(0,139,69)			pmp-3	RGB(255,0,0)	UNKNOWN	SYBR	None
297	M9	prde-1 -RT 2	RGB(0,139,69)			pmp-3	RGB(255,0,0)	UNKNOWN	SYBR	None
298	M10	prde-1 -RT 3	RGB(255,127,0)			GFP	RGB(0,255,0)	UNKNOWN	SYBR	None
299	M11	prde-1 -RT 3	RGB(255,127,0)			GFP	RGB(0,255,0)	UNKNOWN	SYBR	None
300	M12	prde-1 -RT 3	RGB(255,127,0)			pmp-3	RGB(255,0,0)	UNKNOWN	SYBR	None
301	M13	prde-1 -RT 3	RGB(255,127,0)			pmp-3	RGB(255,0,0)	UNKNOWN	SYBR	None
302	M14
303	M15
304	M16
305	M17
306	M18
307	M19
308	M20
309	M21
310	M22
311	M23
312	M24
313	N1
314	N2	prde-1 +RT	RGB(0,245,255)			GFP	RGB(0,255,0)	UNKNOWN	SYBR	None
315	N3	prde-1 +RT	RGB(0,245,255)			GFP	RGB(0,255,0)	UNKNOWN	SYBR	None
316	N4	prde-1 +RT	RGB(0,245,255)			pmp-3	RGB(255,0,0)	UNKNOWN	SYBR	None
317	N5	prde-1 +RT	RGB(0,245,255)			pmp-3	RGB(255,0,0)	UNKNOWN	SYBR	None
318	N6	prde-1 +RT 2	RGB(176,23,31)			GFP	RGB(0,255,0)	UNKNOWN	SYBR	None
319	N7	prde-1 +RT 2	RGB(176,23,31)			GFP	RGB(0,255,0)	UNKNOWN	SYBR	None
320	N8	prde-1 +RT 2	RGB(176,23,31)			pmp-3	RGB(255,0,0)	UNKNOWN	SYBR	None
321	N9	prde-1 +RT 2	RGB(176,23,31)			pmp-3	RGB(255,0,0)	UNKNOWN	SYBR	None
322	N10	prde-1 +RT 3	RGB(0,0,255)			GFP	RGB(0,255,0)	UNKNOWN	SYBR	None
323	N11	prde-1 +RT 3	RGB(0,0,255)			GFP	RGB(0,255,0)	UNKNOWN	SYBR	None
324	N12	prde-1 +RT 3	RGB(0,0,255)			pmp-3	RGB(255,0,0)	UNKNOWN	SYBR	None
325	N13	prde-1 +RT 3	RGB(0,0,255)			pmp-3	RGB(255,0,0)	UNKNOWN	SYBR	None
326	N14
327	N15
328	N16
329	N17
330	N18
331	N19
332	N20
333	N21
334	N22
335	N23
336	N24
337	O1
338	O2	Empty Vector -RT	RGB(139,137,112)			GFP	RGB(0,255,0)	UNKNOWN	SYBR	None
339	O3	Empty Vector -RT	RGB(139,137,112)			GFP	RGB(0,255,0)	UNKNOWN	SYBR	None
340	O4	Empty Vector -RT	RGB(139,137,112)			pmp-3	RGB(255,0,0)	UNKNOWN	SYBR	None
341	O5	Empty Vector -RT	RGB(139,137,112)			pmp-3	RGB(255,0,0)	UNKNOWN	SYBR	None
342	O6	Empty Vector -RT 2	RGB(0,245,255)			GFP	RGB(0,255,0)	UNKNOWN	SYBR	None
343	O7	Empty Vector -RT 2	RGB(0,245,255)			GFP	RGB(0,255,0)	UNKNOWN	SYBR	None
344	O8	Empty Vector -RT 2	RGB(0,245,255)			pmp-3	RGB(255,0,0)	UNKNOWN	SYBR	None
345	O9	Empty Vector -RT 2	RGB(0,245,255)			pmp-3	RGB(255,0,0)	UNKNOWN	SYBR	None
346	O10	Empty Vector -RT 3	RGB(238,220,130)			GFP	RGB(0,255,0)	UNKNOWN	SYBR	None
347	O11	Empty Vector -RT 3	RGB(238,220,130)			GFP	RGB(0,255,0)	UNKNOWN	SYBR	None
348	O12	Empty Vector -RT 3	RGB(238,220,130)			pmp-3	RGB(255,0,0)	UNKNOWN	SYBR	None
349	O13	Empty Vector -RT 3	RGB(238,220,130)			pmp-3	RGB(255,0,0)	UNKNOWN	SYBR	None
350	O14
351	O15
352	O16
353	O17
354	O18
355	O19
356	O20
357	O21
358	O22
359	O23
360	O24
361	P1
362	P2	Empty Vector +RT	RGB(238,121,66)			GFP	RGB(0,255,0)	UNKNOWN	SYBR	None
363	P3	Empty Vector +RT	RGB(238,121,66)			GFP	RGB(0,255,0)	UNKNOWN	SYBR	None
364	P4	Empty Vector +RT	RGB(238,121,66)			pmp-3	RGB(255,0,0)	UNKNOWN	SYBR	None
365	P5	Empty Vector +RT	RGB(238,121,66)			pmp-3	RGB(255,0,0)	UNKNOWN	SYBR	None
366	P6	Empty Vector +RT 2	RGB(142,56,142)			GFP	RGB(0,255,0)	UNKNOWN	SYBR	None
367	P7	Empty Vector +RT 2	RGB(142,56,142)			GFP	RGB(0,255,0)	UNKNOWN	SYBR	None
368	P8	Empty Vector +RT 2	RGB(142,56,142)			pmp-3	RGB(255,0,0)	UNKNOWN	SYBR	None
369	P9	Empty Vector +RT 2	RGB(142,56,142)			pmp-3	RGB(255,0,0)	UNKNOWN	SYBR	None
370	P10	Empty Vector +RT 3	RGB(198,113,113)			GFP	RGB(0,255,0)	UNKNOWN	SYBR	None
371	P11	Empty Vector +RT 3	RGB(198,113,113)			GFP	RGB(0,255,0)	UNKNOWN	SYBR	None
372	P12	Empty Vector +RT 3	RGB(198,113,113)			pmp-3	RGB(255,0,0)	UNKNOWN	SYBR	None
373	P13	Empty Vector +RT 3	RGB(198,113,113)			pmp-3	RGB(255,0,0)	UNKNOWN	SYBR	None
374	P14
375	P15
376	P16
377	P17
378	P18
379	P19
380	P20
381	P21
382	P22
383	P23
384	P24

## Sheet: Amplification Data
Block Type	384-Well Block
Calibration Background is expired	No
Calibration Background performed on	2018-07-03 11:31:31 AM CEST
Calibration FAM is expired	No
Calibration FAM performed on	2018-06-04 19:44:33 PM CEST
Calibration NED is expired	No
Calibration NED performed on	2018-06-04 19:33:32 PM CEST
Calibration ROI is expired	No
Calibration ROI performed on	2018-06-04 17:54:14 PM CEST
Calibration ROX is expired	No
Calibration ROX performed on	2018-06-04 20:18:46 PM CEST
Calibration SYBR is expired	No
Calibration SYBR performed on	2018-06-04 20:07:29 PM CEST
Calibration TAMRA is expired	No
Calibration TAMRA performed on	2018-06-04 19:00:41 PM CEST
Calibration Uniformity is expired	No
Calibration Uniformity performed on	2018-06-04 18:18:47 PM CEST
Calibration VIC is expired	No
Calibration VIC performed on	2018-06-04 19:12:09 PM CEST
Chemistry	SYBR_GREEN
Experiment File Name	C:\Applied Biosystems\QuantStudio Real-Time PCR Software\User Files\experiments\Ricardo\20180705 Core GFP.eds
Experiment Name	20180705 Core GFP
Experiment Run Start Time	2018-07-05 22:39:40 PM CEST
Experiment Run Stop Time	2018-07-06 00:15:32 AM CEST
Experiment Type	Comparative Cт (ΔΔCт)
Instrument Name	278880498
Instrument Serial Number	278880498
Instrument Type	ViiA(TM) 7 System
Passive Reference	ROX
Quantification Cycle Method	Ct
Signal Smoothing On	true
Stage/ Cycle where Analysis is performed	Stage 2, Step 2
Well	Cycle	Target Name	Rn	Delta Rn
1	1
1	2
1	3
1	4
1	5
1	6
1	7
1	8
1	9
1	10
1	11
1	12
1	13
1	14
1	15
1	16
1	17
1	18
1	19
1	20
1	21
1	22
1	23
1	24
1	25
1	26
1	27
1	28
1	29
1	30
1	31
1	32
1	33
1	34
1	35
1	36
1	37
1	38
1	39
1	40
2	1	GFP	0.572005	0.0846811
2	2	GFP	0.547919	0.0631723
2	3	GFP	0.499371	0.0172008
2	4	GFP	0.482816	0.00322248
2	5	GFP	0.479292	0.00227542
2	6	GFP	0.478141	0.00370092
2	7	GFP	0.477202	0.00533924
2	8	GFP	0.468215	-0.00107088
2	9	GFP	0.463807	-0.00290289
2	10	GFP	0.458356	-0.00577679
2	11	GFP	0.452879	-0.00867731
2	12	GFP	0.446244	-0.012735
2	13	GFP	0.445438	-0.0109648
2	14	GFP	0.448021	-0.00580532
2	15	GFP	0.445376	-0.00587354
2	16	GFP	0.442679	-0.0059938
2	17	GFP	0.441417	-0.00467874
2	18	GFP	0.441476	-0.00204302
2	19	GFP	0.445042	0.0040998
2	20	GFP	0.445325	0.00695993
2	21	GFP	0.445383	0.00959478
2	22	GFP	0.447341	0.0141286
2	23	GFP	0.450735	0.0200996
2	24	GFP	0.459674	0.0316153
2	25	GFP	0.47668	0.0511986
2	26	GFP	0.509812	0.0869068
2	27	GFP	0.571444	0.151116
2	28	GFP	0.692009	0.274257
2	29	GFP	0.917397	0.502222
2	30	GFP	1.31726	0.904661
2	31	GFP	1.95677	1.54675
2	32	GFP	2.79172	2.38427
2	33	GFP	3.57551	3.17065
2	34	GFP	4.13979	3.7375
2	35	GFP	4.54179	4.14207
2	36	GFP	4.84594	4.4488
2	37	GFP	5.08432	4.68976
2	38	GFP	5.27143	4.87944
2	39	GFP	5.41786	5.02845
2	40	GFP	5.5164	5.12957
3	1	GFP	0.412618	-0.00318205
3	2	GFP	0.413735	-0.00222295
3	3	GFP	0.415717	-0.000399222
3	4	GFP	0.415965	-0.000308171
3	5	GFP	0.416944	0.000512917
3	6	GFP	0.415955	-0.00063414
3	7	GFP	0.41509	-0.0016565
3	8	GFP	0.416723	-0.000181194
3	9	GFP	0.418477	0.00141529
3	10	GFP	0.41815	0.000930591
3	11	GFP	0.417726	0.000348318
3	12	GFP	0.4183	0.00076481
3	13	GFP	0.419092	0.0013999
3	14	GFP	0.419307	0.00145632
3	15	GFP	0.418624	0.000615782
3	16	GFP	0.418117	-4.89239e-05
3	17	GFP	0.419647	0.00132384
3	18	GFP	0.418974	0.00049313
3	19	GFP	0.417805	-0.000834022
3	20	GFP	0.417847	-0.00094965
3	21	GFP	0.416951	-0.00200343
3	22	GFP	0.415628	-0.00348367
3	23	GFP	0.414845	-0.0044242
3	24	GFP	0.417936	-0.00149153
3	25	GFP	0.420435	0.000850612
3	26	GFP	0.420707	0.000964492
3	27	GFP	0.421379	0.00147868
3	28	GFP	0.423918	0.00385998
3	29	GFP	0.426608	0.006393
3	30	GFP	0.435454	0.0150811
3	31	GFP	0.450208	0.0296775
3	32	GFP	0.479599	0.0589107
3	33	GFP	0.534052	0.113206
3	34	GFP	0.637038	0.216035
3	35	GFP	0.828334	0.407173
3	36	GFP	1.17207	0.750749
3	37	GFP	1.747	1.32552
3	38	GFP	2.56284	2.14121
3	39	GFP	3.41704	2.99525
3	40	GFP	3.99633	3.57438
4	1	pmp-3	0.399589	-0.00226978
4	2	pmp-3	0.399027	-0.00316526
4	3	pmp-3	0.399568	-0.0029571
4	4	pmp-3	0.402604	-0.000253888
4	5	pmp-3	0.404253	0.00106217
4	6	pmp-3	0.40414	0.000616443
4	7	pmp-3	0.40449	0.000633243
4	8	pmp-3	0.4055	0.00131043
4	9	pmp-3	0.404615	9.25234e-05
4	10	pmp-3	0.404991	0.00013552
4	11	pmp-3	0.405656	0.000467182
4	12	pmp-3	0.406929	0.00140771
4	13	pmp-3	0.40727	0.0014156
4	14	pmp-3	0.403893	-0.00229391
4	15	pmp-3	0.403798	-0.00272206
4	16	pmp-3	0.407897	0.00104325
4	17	pmp-3	0.407994	0.000807417
4	18	pmp-3	0.407691	0.000171665
4	19	pmp-3	0.408245	0.000392642
4	20	pmp-3	0.409232	0.00104691
4	21	pmp-3	0.407398	-0.00112011
4	22	pmp-3	0.406734	-0.00211653
4	23	pmp-3	0.408145	-0.00103889
4	24	pmp-3	0.408653	-0.000864133
4	25	pmp-3	0.412614	0.0027639
4	26	pmp-3	0.416825	0.00664222
4	27	pmp-3	0.424588	0.0140721
4	28	pmp-3	0.444453	0.0336044
4	29	pmp-3	0.484383	0.0732009
4	30	pmp-3	0.557029	0.145514
4	31	pmp-3	0.697341	0.285494
4	32	pmp-3	0.960833	0.548652
4	33	pmp-3	1.42795	1.01544
4	34	pmp-3	2.18406	1.77122
4	35	pmp-3	3.17803	2.76485
4	36	pmp-3	4.09859	3.68508
4	37	pmp-3	4.71781	4.30396
4	38	pmp-3	5.12348	4.7093
4	39	pmp-3	5.42955	5.01504
4	40	pmp-3	5.62853	5.21369
5	1	pmp-3	0.407878	-0.00511759
5	2	pmp-3	0.409923	-0.00330087
5	3	pmp-3	0.412608	-0.000845373
5	4	pmp-3	0.414169	0.000486759
5	5	pmp-3	0.413357	-0.000554327
5	6	pmp-3	0.412591	-0.0015491
5	7	pmp-3	0.413383	-0.000986108
5	8	pmp-3	0.414879	0.000280638
5	9	pmp-3	0.415752	0.000924574
5	10	pmp-3	0.416488	0.00143202
5	11	pmp-3	0.417278	0.00199301
5	12	pmp-3	0.416747	0.00123344
5	13	pmp-3	0.416448	0.000704893
5	14	pmp-3	0.416048	7.62702e-05
5	15	pmp-3	0.416718	0.00051776
5	16	pmp-3	0.4157	-0.000729082
5	17	pmp-3	0.416884	0.000225305
5	18	pmp-3	0.416405	-0.000482085
5	19	pmp-3	0.416226	-0.000890617
5	20	pmp-3	0.416702	-0.000643797
5	21	pmp-3	0.416078	-0.00149623
5	22	pmp-3	0.416391	-0.00141213
5	23	pmp-3	0.41705	-0.00098203
5	24	pmp-3	0.417826	-0.000435398
5	25	pmp-3	0.418128	-0.000361788
5	26	pmp-3	0.422212	0.00349341
5	27	pmp-3	0.427371	0.00842322
5	28	pmp-3	0.434582	0.0154055
5	29	pmp-3	0.453526	0.0341204
5	30	pmp-3	0.48529	0.0656557
5	31	pmp-3	0.548754	0.12889
5	32	pmp-3	0.673213	0.253121
5	33	pmp-3	0.906648	0.486326
5	34	pmp-3	1.32916	0.908606
5	35	pmp-3	2.01931	1.59853
5	36	pmp-3	2.97704	2.55603
5	37	pmp-3	3.94569	3.52445
5	38	pmp-3	4.61845	4.19698
5	39	pmp-3	5.05418	4.63248
5	40	pmp-3	5.33549	4.91356
6	1	GFP	0.408388	-0.00384855
6	2	GFP	0.40886	-0.00373046
6	3	GFP	0.410539	-0.00240468
6	4	GFP	0.411643	-0.00165468
6	5	GFP	0.413548	-0.000102977
6	6	GFP	0.415229	0.00122456
6	7	GFP	0.414957	0.000598759
6	8	GFP	0.414579	-0.000132958
6	9	GFP	0.41638	0.00131429
6	10	GFP	0.418291	0.0028716
6	11	GFP	0.417062	0.00128936
6	12	GFP	0.416408	0.000281702
6	13	GFP	0.416845	0.000365496
6	14	GFP	0.417406	0.000573239
6	15	GFP	0.417827	0.000640373
6	16	GFP	0.415726	-0.00181442
6	17	GFP	0.415066	-0.00282834
6	18	GFP	0.417367	-0.00088032
6	19	GFP	0.419976	0.0013752
6	20	GFP	0.418913	-4.18809e-05
6	21	GFP	0.418275	-0.00103318
6	22	GFP	0.419325	-0.000336675
6	23	GFP	0.419175	-0.000840047
6	24	GFP	0.419284	-0.00108452
6	25	GFP	0.423342	0.0026201
6	26	GFP	0.427927	0.00685092
6	27	GFP	0.434924	0.013495
6	28	GFP	0.448816	0.0270335
6	29	GFP	0.477219	0.0550828
6	30	GFP	0.531761	0.10927
6	31	GFP	0.636199	0.213356
6	32	GFP	0.83007	0.406873
6	33	GFP	1.17948	0.755927
6	34	GFP	1.76863	1.34472
6	35	GFP	2.5981	2.17385
6	36	GFP	3.46712	3.04251
6	37	GFP	4.15101	3.72605
6	38	GFP	4.63305	4.20773
6	39	GFP	4.98497	4.5593
6	40	GFP	5.21007	4.78404
7	1	GFP	0.397989	-0.0038894
7	2	GFP	0.398379	-0.00381109
7	3	GFP	0.402918	0.000417495
7	4	GFP	0.403806	0.0009941
7	5	GFP	0.402922	-0.000200716
7	6	GFP	0.402345	-0.00108964
7	7	GFP	0.403794	4.90665e-05
7	8	GFP	0.404295	0.000238092
7	9	GFP	0.405542	0.00117414
7	10	GFP	0.405613	0.000934194
7	11	GFP	0.405945	0.000955253
7	12	GFP	0.405702	0.000400711
7	13	GFP	0.40504	-0.000571779
7	14	GFP	0.404466	-0.00145704
7	15	GFP	0.40626	2.57067e-05
7	16	GFP	0.405222	-0.00132375
7	17	GFP	0.405342	-0.00151498
7	18	GFP	0.406786	-0.000381454
7	19	GFP	0.407675	0.000196343
7	20	GFP	0.407132	-0.000657713
7	21	GFP	0.407656	-0.000444607
7	22	GFP	0.407241	-0.00117102
7	23	GFP	0.407061	-0.00166226
7	24	GFP	0.409737	0.00070287
7	25	GFP	0.411435	0.00208983
7	26	GFP	0.411954	0.00229715
7	27	GFP	0.419127	0.00915975
7	28	GFP	0.433599	0.0233206
7	29	GFP	0.454938	0.0443479
7	30	GFP	0.497263	0.0863615
7	31	GFP	0.577192	0.16598
7	32	GFP	0.725399	0.313876
7	33	GFP	1.00302	0.591187
7	34	GFP	1.48748	1.07534
7	35	GFP	2.22573	1.81327
7	36	GFP	3.12508	2.71232
7	37	GFP	3.90107	3.48799
7	38	GFP	4.44575	4.03236
7	39	GFP	4.83789	4.42419
7	40	GFP	5.08212	4.66811
8	1	pmp-3	0.414646	-0.00301458
8	2	pmp-3	0.415874	-0.00212139
8	3	pmp-3	0.417494	-0.000836323
8	4	pmp-3	0.419128	0.000463641
8	5	pmp-3	0.418937	-6.21156e-05
8	6	pmp-3	0.417547	-0.00178664
8	7	pmp-3	0.417388	-0.00227958
8	8	pmp-3	0.420118	0.000115465
8	9	pmp-3	0.422449	0.0021117
8	10	pmp-3	0.421572	0.00090067
8	11	pmp-3	0.422144	0.00113785
8	12	pmp-3	0.421965	0.000624822
8	13	pmp-3	0.42241	0.000735017
8	14	pmp-3	0.423042	0.0010321
8	15	pmp-3	0.424495	0.00215093
8	16	pmp-3	0.422987	0.000308505
8	17	pmp-3	0.42237	-0.000643454
8	18	pmp-3	0.422331	-0.00101719
8	19	pmp-3	0.422076	-0.0016058
8	20	pmp-3	0.423206	-0.000810298
8	21	pmp-3	0.423369	-0.000981944
8	22	pmp-3	0.423148	-0.00153759
8	23	pmp-3	0.424647	-0.000373765
8	24	pmp-3	0.427709	0.002354
8	25	pmp-3	0.434352	0.0086623
8	26	pmp-3	0.443511	0.0174876
8	27	pmp-3	0.462403	0.0360445
8	28	pmp-3	0.498884	0.0721915
8	29	pmp-3	0.573067	0.14604
8	30	pmp-3	0.71413	0.286768
8	31	pmp-3	0.978062	0.550366
8	32	pmp-3	1.44733	1.0193
8	33	pmp-3	2.20713	1.77876
8	34	pmp-3	3.22969	2.80099
8	35	pmp-3	4.18478	3.75575
8	36	pmp-3	4.81121	4.38184
8	37	pmp-3	5.26043	4.83073
8	38	pmp-3	5.58419	5.15416
8	39	pmp-3	5.81399	5.38361
8	40	pmp-3	5.97456	5.54385
9	1	pmp-3	0.451091	-0.00662384
9	2	pmp-3	0.454709	-0.0035554
9	3	pmp-3	0.455691	-0.00312295
9	4	pmp-3	0.457105	-0.00225976
9	5	pmp-3	0.457647	-0.00226737
9	6	pmp-3	0.461781	0.00131629
9	7	pmp-3	0.463859	0.00284511
9	8	pmp-3	0.463005	0.00144037
9	9	pmp-3	0.462648	0.000533388
9	10	pmp-3	0.46569	0.00302545
9	11	pmp-3	0.465363	0.00214878
9	12	pmp-3	0.463839	7.47936e-05
9	13	pmp-3	0.465018	0.000703376
9	14	pmp-3	0.465284	0.000419411
9	15	pmp-3	0.465479	6.49928e-05
9	16	pmp-3	0.465742	-0.000221774
9	17	pmp-3	0.465765	-0.000748896
9	18	pmp-3	0.466067	-0.000996651
9	19	pmp-3	0.466108	-0.00150571
9	20	pmp-3	0.467162	-0.00100167
9	21	pmp-3	0.467306	-0.00140816
9	22	pmp-3	0.467243	-0.00202132
9	23	pmp-3	0.469659	-0.000154957
9	24	pmp-3	0.473501	0.00313727
9	25	pmp-3	0.478453	0.0075385
9	26	pmp-3	0.489121	0.0176573
9	27	pmp-3	0.515139	0.0431245
9	28	pmp-3	0.561475	0.0889108
9	29	pmp-3	0.648371	0.175257
9	30	pmp-3	0.817214	0.34355
9	31	pmp-3	1.13073	0.656516
9	32	pmp-3	1.67837	1.20361
9	33	pmp-3	2.52104	2.04573
9	34	pmp-3	3.54551	3.06965
9	35	pmp-3	4.38506	3.90865
9	36	pmp-3	4.92075	4.44378
9	37	pmp-3	5.29171	4.8142
9	38	pmp-3	5.56659	5.08853
9	39	pmp-3	5.78238	5.30376
9	40	pmp-3	5.91351	5.43434
10	1	GFP	0.147636	-0.00146662
10	2	GFP	0.148057	-0.00127152
10	3	GFP	0.149014	-0.000541145
10	4	GFP	0.149823	4.24549e-05
10	5	GFP	0.15039	0.000383344
10	6	GFP	0.151071	0.000837856
10	7	GFP	0.150817	0.000357527
10	8	GFP	0.150711	2.51377e-05
10	9	GFP	0.151254	0.000341873
10	10	GFP	0.151366	0.00022777
10	11	GFP	0.151387	2.30091e-05
10	12	GFP	0.151814	0.000223172
10	13	GFP	0.152302	0.000485682
10	14	GFP	0.152135	9.23166e-05
10	15	GFP	0.152233	-3.61953e-05
10	16	GFP	0.152059	-0.000436087
10	17	GFP	0.15177	-0.000951701
10	18	GFP	0.15216	-0.000786928
10	19	GFP	0.152386	-0.000787901
10	20	GFP	0.151982	-0.00141769
10	21	GFP	0.151988	-0.00163824
10	22	GFP	0.152855	-0.000996992
10	23	GFP	0.153807	-0.000271071
10	24	GFP	0.155226	0.000921911
10	25	GFP	0.158432	0.0039019
10	26	GFP	0.163667	0.00890989
10	27	GFP	0.174553	0.0195703
10	28	GFP	0.195575	0.0403663
10	29	GFP	0.233206	0.0777705
10	30	GFP	0.306217	0.150555
10	31	GFP	0.436033	0.280146
10	32	GFP	0.649554	0.49344
10	33	GFP	0.946069	0.789729
10	34	GFP	1.25132	1.09475
10	35	GFP	1.48214	1.32535
10	36	GFP	1.64513	1.48811
10	37	GFP	1.7673	1.61005
10	38	GFP	1.8609	1.70343
10	39	GFP	1.93356	1.77586
10	40	GFP	1.98714	1.82922
11	1	GFP	0.120219	-0.00130947
11	2	GFP	0.120825	-0.000893333
11	3	GFP	0.121291	-0.000617572
11	4	GFP	0.122246	0.000146516
11	5	GFP	0.122353	6.37779e-05
11	6	GFP	0.122365	-0.000114909
11	7	GFP	0.123288	0.000618192
11	8	GFP	0.12335	0.000489297
11	9	GFP	0.123278	0.000227529
11	10	GFP	0.124422	0.00118083
11	11	GFP	0.12433	0.000898455
11	12	GFP	0.123909	0.000287143
11	13	GFP	0.123869	5.7018e-05
11	14	GFP	0.123498	-0.000504777
11	15	GFP	0.123377	-0.000815764
11	16	GFP	0.123881	-0.000502236
11	17	GFP	0.123802	-0.000771663
11	18	GFP	0.124191	-0.000572285
11	19	GFP	0.124037	-0.000917529
11	20	GFP	0.123702	-0.00144245
11	21	GFP	0.124126	-0.00120869
11	22	GFP	0.124881	-0.000644091
11	23	GFP	0.125842	0.00012668
11	24	GFP	0.12717	0.00126424
11	25	GFP	0.128848	0.00275228
11	26	GFP	0.132455	0.00616902
11	27	GFP	0.141064	0.0145876
11	28	GFP	0.156573	0.0299057
11	29	GFP	0.18615	0.0592927
11	30	GFP	0.23971	0.112663
11	31	GFP	0.334147	0.206909
11	32	GFP	0.482972	0.355544
11	33	GFP	0.671998	0.54438
11	34	GFP	0.84805	0.720241
11	35	GFP	0.980816	0.852817
11	36	GFP	1.07672	0.94853
11	37	GFP	1.15088	1.0225
11	38	GFP	1.21295	1.08438
11	39	GFP	1.26225	1.13349
11	40	GFP	1.29751	1.16856
12	1	pmp-3	0.465609	-0.025605
12	2	pmp-3	0.474213	-0.0183407
12	3	pmp-3	0.486035	-0.0078601
12	4	pmp-3	0.492106	-0.00312894
12	5	pmp-3	0.494832	-0.00174338
12	6	pmp-3	0.498655	0.000738363
12	7	pmp-3	0.500968	0.00171113
12	8	pmp-3	0.501857	0.0012594
12	9	pmp-3	0.504056	0.00211826
12	10	pmp-3	0.506698	0.00341998
12	11	pmp-3	0.506787	0.00216788
12	12	pmp-3	0.508449	0.00248893
12	13	pmp-3	0.508664	0.00136391
12	14	pmp-3	0.511324	0.00268375
12	15	pmp-3	0.512733	0.00275178
12	16	pmp-3	0.515213	0.00389155
12	17	pmp-3	0.512947	0.000284713
12	18	pmp-3	0.51325	-0.000753226
12	19	pmp-3	0.513831	-0.00151275
12	20	pmp-3	0.512265	-0.00441918
12	21	pmp-3	0.515898	-0.00212671
12	22	pmp-3	0.519363	-1.66593e-06
12	23	pmp-3	0.517649	-0.0030568
12	24	pmp-3	0.521769	-0.000276888
12	25	pmp-3	0.529081	0.00569444
12	26	pmp-3	0.542923	0.0181958
12	27	pmp-3	0.570839	0.0447712
12	28	pmp-3	0.622103	0.094695
12	29	pmp-3	0.720969	0.19222
12	30	pmp-3	0.908506	0.378416
12	31	pmp-3	1.25537	0.72394
12	32	pmp-3	1.85135	1.31858
12	33	pmp-3	2.73442	2.20031
12	34	pmp-3	3.7381	3.20265
12	35	pmp-3	4.49669	3.9599
12	36	pmp-3	4.9928	4.45466
12	37	pmp-3	5.33434	4.79487
12	38	pmp-3	5.58775	5.04694
12	39	pmp-3	5.79661	5.25446
12	40	pmp-3	5.92166	5.37817
13	1	pmp-3	0.409308	3.49988e-05
13	2	pmp-3	0.410399	0.000758133
13	3	pmp-3	0.410802	0.000794115
13	4	pmp-3	0.41123	0.000854803
13	5	pmp-3	0.409909	-0.000833607
13	6	pmp-3	0.409916	-0.00119438
13	7	pmp-3	0.412351	0.000873402
13	8	pmp-3	0.413165	0.00131952
13	9	pmp-3	0.412617	0.000404572
13	10	pmp-3	0.412009	-0.000571592
13	11	pmp-3	0.413052	0.000104484
13	12	pmp-3	0.411932	-0.00138315
13	13	pmp-3	0.41218	-0.00150229
13	14	pmp-3	0.414484	0.000433921
13	15	pmp-3	0.415259	0.000841419
13	16	pmp-3	0.414559	-0.000225703
13	17	pmp-3	0.413918	-0.0012348
13	18	pmp-3	0.414932	-0.000587988
13	19	pmp-3	0.414599	-0.0012883
13	20	pmp-3	0.416478	0.000223073
13	21	pmp-3	0.419595	0.0029725
13	22	pmp-3	0.423029	0.00603952
13	23	pmp-3	0.432581	0.0152237
13	24	pmp-3	0.450163	0.0324382
13	25	pmp-3	0.483918	0.065826
13	26	pmp-3	0.553416	0.134957
13	27	pmp-3	0.686294	0.267467
13	28	pmp-3	0.935328	0.516134
13	29	pmp-3	1.38114	0.961573
13	30	pmp-3	2.10914	1.68922
13	31	pmp-3	3.1033	2.683
13	32	pmp-3	4.07801	3.65735
13	33	pmp-3	4.74465	4.32361
13	34	pmp-3	5.16378	4.74238
13	35	pmp-3	5.4873	5.06554
13	36	pmp-3	5.74361	5.32148
13	37	pmp-3	5.93099	5.50849
13	38	pmp-3	6.0682	5.64533
13	39	pmp-3	6.17259	5.74935
13	40	pmp-3	6.25468	5.83108
14	1
14	2
14	3
14	4
14	5
14	6
14	7
14	8
14	9
14	10
14	11
14	12
14	13
14	14
14	15
14	16
14	17
14	18
14	19
14	20
14	21
14	22
14	23
14	24
14	25
14	26
14	27
14	28
14	29
14	30
14	31
14	32
14	33
14	34
14	35
14	36
14	37
14	38
14	39
14	40
15	1
15	2
15	3
15	4
15	5
15	6
15	7
15	8
15	9
15	10
15	11
15	12
15	13
15	14
15	15
15	16
15	17
15	18
15	19
15	20
15	21
15	22
15	23
15	24
15	25
15	26
15	27
15	28
15	29
15	30
15	31
15	32
15	33
15	34
15	35
15	36
15	37
15	38
15	39
15	40
16	1
16	2
16	3
16	4
16	5
16	6
16	7
16	8
16	9
16	10
16	11
16	12
16	13
16	14
16	15
16	16
16	17
16	18
16	19
16	20
16	21
16	22
16	23
16	24
16	25
16	26
16	27
16	28
16	29
16	30
16	31
16	32
16	33
16	34
16	35
16	36
16	37
16	38
16	39
16	40
17	1
17	2
17	3
17	4
17	5
17	6
17	7
17	8
17	9
17	10
17	11
17	12
17	13
17	14
17	15
17	16
17	17
17	18
17	19
17	20
17	21
17	22
17	23
17	24
17	25
17	26
17	27
17	28
17	29
17	30
17	31
17	32
17	33
17	34
17	35
17	36
17	37
17	38
17	39
17	40
18	1
18	2
18	3
18	4
18	5
18	6
18	7
18	8
18	9
18	10
18	11
18	12
18	13
18	14
18	15
18	16
18	17
18	18
18	19
18	20
18	21
18	22
18	23
18	24
18	25
18	26
18	27
18	28
18	29
18	30
18	31
18	32
18	33
18	34
18	35
18	36
18	37
18	38
18	39
18	40
19	1
19	2
19	3
19	4
19	5
19	6
19	7
19	8
19	9
19	10
19	11
19	12
19	13
19	14
19	15
19	16
19	17
19	18
19	19
19	20
19	21
19	22
19	23
19	24
19	25
19	26
19	27
19	28
19	29
19	30
19	31
19	32
19	33
19	34
19	35
19	36
19	37
19	38
19	39
19	40
20	1
20	2
20	3
20	4
20	5
20	6
20	7
20	8
20	9
20	10
20	11
20	12
20	13
20	14
20	15
20	16
20	17
20	18
20	19
20	20
20	21
20	22
20	23
20	24
20	25
20	26
20	27
20	28
20	29
20	30
20	31
20	32
20	33
20	34
20	35
20	36
20	37
20	38
20	39
20	40
21	1
21	2
21	3
21	4
21	5
21	6
21	7
21	8
21	9
21	10
21	11
21	12
21	13
21	14
21	15
21	16
21	17
21	18
21	19
21	20
21	21
21	22
21	23
21	24
21	25
21	26
21	27
21	28
21	29
21	30
21	31
21	32
21	33
21	34
21	35
21	36
21	37
21	38
21	39
21	40
22	1
22	2
22	3
22	4
22	5
22	6
22	7
22	8
22	9
22	10
22	11
22	12
22	13
22	14
22	15
22	16
22	17
22	18
22	19
22	20
22	21
22	22
22	23
22	24
22	25
22	26
22	27
22	28
22	29
22	30
22	31
22	32
22	33
22	34
22	35
22	36
22	37
22	38
22	39
22	40
23	1
23	2
23	3
23	4
23	5
23	6
23	7
23	8
23	9
23	10
23	11
23	12
23	13
23	14
23	15
23	16
23	17
23	18
23	19
23	20
23	21
23	22
23	23
23	24
23	25
23	26
23	27
23	28
23	29
23	30
23	31
23	32
23	33
23	34
23	35
23	36
23	37
23	38
23	39
23	40
24	1
24	2
24	3
24	4
24	5
24	6
24	7
24	8
24	9
24	10
24	11
24	12
24	13
24	14
24	15
24	16
24	17
24	18
24	19
24	20
24	21
24	22
24	23
24	24
24	25
24	26
24	27
24	28
24	29
24	30
24	31
24	32
24	33
24	34
24	35
24	36
24	37
24	38
24	39
24	40
25	1
25	2
25	3
25	4
25	5
25	6
25	7
25	8
25	9
25	10
25	11
25	12
25	13
25	14
25	15
25	16
25	17
25	18
25	19
25	20
25	21
25	22
25	23
25	24
25	25
25	26
25	27
25	28
25	29
25	30
25	31
25	32
25	33
25	34
25	35
25	36
25	37
25	38
25	39
25	40
26	1	GFP	0.392401	-0.00540254
26	2	GFP	0.393639	-0.00463022
26	3	GFP	0.398729	-7.4212e-06
26	4	GFP	0.398633	-0.000569895
26	5	GFP	0.398069	-0.00159994
26	6	GFP	0.39974	-0.000394954
26	7	GFP	0.40202	0.00141877
26	8	GFP	0.401982	0.000913638
26	9	GFP	0.400902	-0.000632402
26	10	GFP	0.402036	3.59012e-05
26	11	GFP	0.40293	0.000463103
26	12	GFP	0.402984	5.10421e-05
26	13	GFP	0.404536	0.00113664
26	14	GFP	0.404967	0.00110143
26	15	GFP	0.404357	2.48628e-05
26	16	GFP	0.404229	-0.000570185
26	17	GFP	0.405697	0.000432262
26	18	GFP	0.405883	0.000151301
26	19	GFP	0.404899	-0.00129916
26	20	GFP	0.405654	-0.00101063
26	21	GFP	0.406519	-0.000611204
26	22	GFP	0.408564	0.000966844
26	23	GFP	0.41365	0.00558655
26	24	GFP	0.421547	0.0130174
26	25	GFP	0.437135	0.0281393
26	26	GFP	0.470384	0.0609218
26	27	GFP	0.532405	0.122476
26	28	GFP	0.64659	0.236195
26	29	GFP	0.857893	0.447032
26	30	GFP	1.23578	0.824455
26	31	GFP	1.8538	1.44201
26	32	GFP	2.68237	2.27011
26	33	GFP	3.48829	3.07556
26	34	GFP	4.07467	3.66148
26	35	GFP	4.49303	4.07937
26	36	GFP	4.82075	4.40662
26	37	GFP	5.07388	4.65929
26	38	GFP	5.26018	4.84512
26	39	GFP	5.40428	4.98876
26	40	GFP	5.51277	5.09678
27	1	GFP	0.387807	-0.00176743
27	2	GFP	0.389643	-0.000109315
27	3	GFP	0.391021	0.00108921
27	4	GFP	0.390529	0.000418631
27	5	GFP	0.391738	0.00144884
27	6	GFP	0.39128	0.00081187
27	7	GFP	0.389566	-0.00108085
27	8	GFP	0.389159	-0.00166626
27	9	GFP	0.391177	0.000172636
27	10	GFP	0.392144	0.000961532
27	11	GFP	0.391709	0.000347305
27	12	GFP	0.391341	-0.000199748
27	13	GFP	0.390841	-0.000877603
27	14	GFP	0.390749	-0.00114884
27	15	GFP	0.390988	-0.00108876
27	16	GFP	0.392562	0.000307095
27	17	GFP	0.390408	-0.00202652
27	18	GFP	0.389612	-0.00300076
27	19	GFP	0.39281	1.83361e-05
27	20	GFP	0.395776	0.00280575
27	21	GFP	0.393492	0.00034297
27	22	GFP	0.392771	-0.000556674
27	23	GFP	0.396428	0.00292182
27	24	GFP	0.401986	0.00830075
27	25	GFP	0.410375	0.0165108
27	26	GFP	0.429231	0.0351881
27	27	GFP	0.4673	0.0730789
27	28	GFP	0.539498	0.145097
27	29	GFP	0.670365	0.275786
27	30	GFP	0.916344	0.521586
27	31	GFP	1.34891	0.953973
27	32	GFP	2.0229	1.62778
27	33	GFP	2.85906	2.46376
27	34	GFP	3.60929	3.21382
27	35	GFP	4.15912	3.76347
27	36	GFP	4.558	4.16217
27	37	GFP	4.85457	4.45856
27	38	GFP	5.09116	4.69498
27	39	GFP	5.27775	4.88138
27	40	GFP	5.40069	5.00415
28	1	pmp-3	0.408442	-0.00312235
28	2	pmp-3	0.410496	-0.00134103
28	3	pmp-3	0.411595	-0.000515153
28	4	pmp-3	0.412603	0.00022004
28	5	pmp-3	0.413427	0.000770339
28	6	pmp-3	0.412928	-7.97447e-07
28	7	pmp-3	0.412652	-0.000550145
28	8	pmp-3	0.41386	0.000384515
28	9	pmp-3	0.414918	0.00116975
28	10	pmp-3	0.415673	0.00165162
28	11	pmp-3	0.414412	0.000117185
28	12	pmp-3	0.414177	-0.000390796
28	13	pmp-3	0.41522	0.000379772
28	14	pmp-3	0.414436	-0.000677198
28	15	pmp-3	0.413781	-0.00160566
28	16	pmp-3	0.414075	-0.00158513
28	17	pmp-3	0.413343	-0.00258959
28	18	pmp-3	0.414682	-0.00152338
28	19	pmp-3	0.415897	-0.000581985
28	20	pmp-3	0.418169	0.0014168
28	21	pmp-3	0.420935	0.00390982
28	22	pmp-3	0.423413	0.00611486
28	23	pmp-3	0.433649	0.0160776
28	24	pmp-3	0.454852	0.0370077
28	25	pmp-3	0.493478	0.0753609
28	26	pmp-3	0.567505	0.149115
28	27	pmp-3	0.709264	0.290601
28	28	pmp-3	0.979221	0.560285
28	29	pmp-3	1.45536	1.03615
28	30	pmp-3	2.21777	1.79828
28	31	pmp-3	3.20929	2.78954
28	32	pmp-3	4.1188	3.69877
28	33	pmp-3	4.73339	4.31309
28	34	pmp-3	5.13965	4.71908
28	35	pmp-3	5.44686	5.02601
28	36	pmp-3	5.67051	5.24939
28	37	pmp-3	5.81594	5.39455
28	38	pmp-3	5.95615	5.53448
28	39	pmp-3	6.07327	5.65133
28	40	pmp-3	6.14731	5.7251
29	1	pmp-3	0.428813	-0.00362725
29	2	pmp-3	0.429535	-0.00340076
29	3	pmp-3	0.430306	-0.00312458
29	4	pmp-3	0.433455	-0.000471283
29	5	pmp-3	0.436888	0.00246585
29	6	pmp-3	0.437649	0.00273219
29	7	pmp-3	0.438005	0.00259197
29	8	pmp-3	0.43732	0.00141212
29	9	pmp-3	0.434258	-0.00214538
29	10	pmp-3	0.434633	-0.00226638
29	11	pmp-3	0.43675	-0.00064478
29	12	pmp-3	0.437223	-0.000666926
29	13	pmp-3	0.438457	7.13646e-05
29	14	pmp-3	0.438501	-0.00038053
29	15	pmp-3	0.439044	-0.000332879
29	16	pmp-3	0.439728	-0.000144412
29	17	pmp-3	0.439826	-0.000541471
29	18	pmp-3	0.440293	-0.000570351
29	19	pmp-3	0.441833	0.000474515
29	20	pmp-3	0.441892	3.74916e-05
29	21	pmp-3	0.443853	0.00150347
29	22	pmp-3	0.446941	0.00409546
29	23	pmp-3	0.456343	0.0130026
29	24	pmp-3	0.476603	0.0327673
29	25	pmp-3	0.513479	0.0691472
29	26	pmp-3	0.586784	0.141957
29	27	pmp-3	0.726955	0.281632
29	28	pmp-3	0.993001	0.547183
29	29	pmp-3	1.46182	1.0155
29	30	pmp-3	2.22443	1.77762
29	31	pmp-3	3.23575	2.78844
29	32	pmp-3	4.17473	3.72693
29	33	pmp-3	4.79485	4.34655
29	34	pmp-3	5.21741	4.76862
29	35	pmp-3	5.52008	5.07079
29	36	pmp-3	5.74163	5.29184
29	37	pmp-3	5.91261	5.46233
29	38	pmp-3	6.04827	5.59749
29	39	pmp-3	6.15564	5.70437
29	40	pmp-3	6.22468	5.77291
30	1	GFP	0.416942	-0.00236785
30	2	GFP	0.41835	-0.00138785
30	3	GFP	0.420454	0.000287116
30	4	GFP	0.42172	0.00112449
30	5	GFP	0.421606	0.000582098
30	6	GFP	0.42128	-0.000173437
30	7	GFP	0.422224	0.00034177
30	8	GFP	0.423481	0.00117059
30	9	GFP	0.423577	0.000837559
30	10	GFP	0.422949	-0.000218562
30	11	GFP	0.424488	0.00089141
30	12	GFP	0.423237	-0.000788563
30	13	GFP	0.422904	-0.00154952
30	14	GFP	0.42454	-0.000342782
30	15	GFP	0.42477	-0.000541461
30	16	GFP	0.424275	-0.00146517
30	17	GFP	0.42488	-0.00128846
30	18	GFP	0.424554	-0.00204384
30	19	GFP	0.423895	-0.00313153
30	20	GFP	0.425389	-0.00206542
30	21	GFP	0.426807	-0.00107687
30	22	GFP	0.431735	0.00342297
30	23	GFP	0.434768	0.00602762
30	24	GFP	0.442279	0.0131098
30	25	GFP	0.458693	0.029095
30	26	GFP	0.493459	0.0634324
30	27	GFP	0.559534	0.129078
30	28	GFP	0.680942	0.250058
30	29	GFP	0.906267	0.474954
30	30	GFP	1.31103	0.879289
30	31	GFP	1.96862	1.53645
30	32	GFP	2.83973	2.40713
30	33	GFP	3.68425	3.25122
30	34	GFP	4.30138	3.86792
30	35	GFP	4.74436	4.31047
30	36	GFP	5.06904	4.63473
30	37	GFP	5.31896	4.88422
30	38	GFP	5.53064	5.09547
30	39	GFP	5.6833	5.2477
30	40	GFP	5.77294	5.33691
31	1	GFP	0.412472	0.000101317
31	2	GFP	0.41248	-0.000295734
31	3	GFP	0.412662	-0.000518115
31	4	GFP	0.413372	-0.000212666
31	5	GFP	0.415836	0.00184623
31	6	GFP	0.416259	0.00186519
31	7	GFP	0.416246	0.00144683
31	8	GFP	0.415663	0.000459336
31	9	GFP	0.415347	-0.000261578
31	10	GFP	0.414658	-0.00135484
31	11	GFP	0.414391	-0.0020267
31	12	GFP	0.414413	-0.00240927
31	13	GFP	0.416088	-0.0011393
31	14	GFP	0.418023	0.000391236
31	15	GFP	0.418193	0.000156785
31	16	GFP	0.41912	0.000679284
31	17	GFP	0.418874	2.79891e-05
31	18	GFP	0.41793	-0.00132056
31	19	GFP	0.417736	-0.0019192
31	20	GFP	0.4208	0.000739891
31	21	GFP	0.42219	0.0017257
31	22	GFP	0.422693	0.00182375
31	23	GFP	0.425508	0.00423438
31	24	GFP	0.434687	0.0130082
31	25	GFP	0.457367	0.0352839
31	26	GFP	0.490727	0.0682395
31	27	GFP	0.560369	0.137477
31	28	GFP	0.690109	0.266812
31	29	GFP	0.927961	0.504259
31	30	GFP	1.35621	0.932103
31	31	GFP	2.0391	1.61459
31	32	GFP	2.92865	2.50374
31	33	GFP	3.7686	3.34328
31	34	GFP	4.37525	3.94953
31	35	GFP	4.79093	4.3648
31	36	GFP	5.12685	4.70032
31	37	GFP	5.37851	4.95157
31	38	GFP	5.5717	5.14436
31	39	GFP	5.72652	5.29878
31	40	GFP	5.84328	5.41513
32	1	pmp-3	0.416239	-0.00422857
32	2	pmp-3	0.41791	-0.00295382
32	3	pmp-3	0.418247	-0.00301402
32	4	pmp-3	0.42156	-9.70982e-05
32	5	pmp-3	0.422532	0.00047808
32	6	pmp-3	0.423768	0.00131719
32	7	pmp-3	0.424166	0.00131819
32	8	pmp-3	0.424773	0.00152802
32	9	pmp-3	0.425487	0.00184535
32	10	pmp-3	0.424724	0.000686214
32	11	pmp-3	0.424579	0.000144311
32	12	pmp-3	0.425918	0.00108615
32	13	pmp-3	0.42425	-0.000978654
32	14	pmp-3	0.422873	-0.00275235
32	15	pmp-3	0.424233	-0.00178914
32	16	pmp-3	0.425392	-0.0010271
32	17	pmp-3	0.424769	-0.00204695
32	18	pmp-3	0.425505	-0.00170739
32	19	pmp-3	0.428142	0.000532759
32	20	pmp-3	0.432482	0.00447643
32	21	pmp-3	0.438927	0.0105249
32	22	pmp-3	0.453122	0.0243228
32	23	pmp-3	0.478637	0.049441
32	24	pmp-3	0.530167	0.100574
32	25	pmp-3	0.631858	0.201868
32	26	pmp-3	0.821325	0.390939
32	27	pmp-3	1.16896	0.738179
32	28	pmp-3	1.77054	1.33936
32	29	pmp-3	2.66608	2.2345
32	30	pmp-3	3.69704	3.26507
32	31	pmp-3	4.4997	4.06733
32	32	pmp-3	5.01313	4.58036
32	33	pmp-3	5.37193	4.93876
32	34	pmp-3	5.64123	5.20767
32	35	pmp-3	5.85296	5.419
32	36	pmp-3	6.00224	5.56789
32	37	pmp-3	6.11702	5.68226
32	38	pmp-3	6.2116	5.77645
32	39	pmp-3	6.29778	5.86224
32	40	pmp-3	6.34064	5.90469
33	1	pmp-3	0.397979	-0.000690508
33	2	pmp-3	0.396588	-0.00228895
33	3	pmp-3	0.396551	-0.00253266
33	4	pmp-3	0.400402	0.00111074
33	5	pmp-3	0.401908	0.00240995
33	6	pmp-3	0.400368	0.000662116
33	7	pmp-3	0.399592	-0.000320785
33	8	pmp-3	0.400255	0.000134663
33	9	pmp-3	0.400995	0.000667717
33	10	pmp-3	0.399891	-0.000643457
33	11	pmp-3	0.399181	-0.00156076
33	12	pmp-3	0.40029	-0.000658698
33	13	pmp-3	0.400778	-0.000378219
33	14	pmp-3	0.402307	0.000943673
33	15	pmp-3	0.401957	0.0003862
33	16	pmp-3	0.400716	-0.00106236
33	17	pmp-3	0.401683	-0.000302424
33	18	pmp-3	0.402084	-0.000108253
33	19	pmp-3	0.403652	0.00125256
33	20	pmp-3	0.407613	0.00500546
33	21	pmp-3	0.415144	0.0123299
33	22	pmp-3	0.427759	0.0247371
33	23	pmp-3	0.451025	0.0477966
33	24	pmp-3	0.49783	0.0943943
33	25	pmp-3	0.591099	0.187456
33	26	pmp-3	0.76736	0.363509
33	27	pmp-3	1.09137	0.687311
33	28	pmp-3	1.64637	1.2421
33	29	pmp-3	2.45516	2.05069
33	30	pmp-3	3.34728	2.9426
33	31	pmp-3	4.02403	3.61914
33	32	pmp-3	4.46353	4.05844
33	33	pmp-3	4.77471	4.36941
33	34	pmp-3	5.01254	4.60704
33	35	pmp-3	5.19029	4.78458
33	36	pmp-3	5.32034	4.91442
33	37	pmp-3	5.42397	5.01784
33	38	pmp-3	5.5129	5.10657
33	39	pmp-3	5.58797	5.18143
33	40	pmp-3	5.63589	5.22913
34	1	GFP	0.403003	-0.00325058
34	2	GFP	0.40306	-0.00359988
34	3	GFP	0.405012	-0.00205489
34	4	GFP	0.408246	0.000772462
34	5	GFP	0.410639	0.00275879
34	6	GFP	0.411449	0.00316241
34	7	GFP	0.410035	0.00134159
34	8	GFP	0.408384	-0.000716255
34	9	GFP	0.407453	-0.00205482
34	10	GFP	0.409001	-0.000913025
34	11	GFP	0.409493	-0.000828052
34	12	GFP	0.409775	-0.000952529
34	13	GFP	0.410745	-0.000389377
34	14	GFP	0.411814	0.00027242
34	15	GFP	0.411002	-0.000946339
34	16	GFP	0.410793	-0.00156151
34	17	GFP	0.412546	-0.000215214
34	18	GFP	0.412426	-0.000741873
34	19	GFP	0.413518	-5.68598e-05
34	20	GFP	0.414182	0.000200103
34	21	GFP	0.413815	-0.000573618
34	22	GFP	0.413845	-0.000950312
34	23	GFP	0.419649	0.0044469
34	24	GFP	0.424918	0.00930882
34	25	GFP	0.435794	0.0197785
34	26	GFP	0.45979	0.0433672
34	27	GFP	0.503138	0.0863088
34	28	GFP	0.586002	0.168766
34	29	GFP	0.740995	0.323352
34	30	GFP	1.02945	0.6114
34	31	GFP	1.51584	1.09738
34	32	GFP	2.24049	1.82162
34	33	GFP	3.06972	2.65045
34	34	GFP	3.75442	3.33474
34	35	GFP	4.23278	3.8127
34	36	GFP	4.58527	4.16478
34	37	GFP	4.86433	4.44344
34	38	GFP	5.08715	4.66585
34	39	GFP	5.24719	4.82548
34	40	GFP	5.36029	4.93818
35	1	GFP	0.365924	-0.00379983
35	2	GFP	0.367277	-0.00246599
35	3	GFP	0.368913	-0.000849238
35	4	GFP	0.369049	-0.000732794
35	5	GFP	0.369434	-0.000367143
35	6	GFP	0.371623	0.00180295
35	7	GFP	0.371558	0.00171871
35	8	GFP	0.371084	0.00122507
35	9	GFP	0.370458	0.000579405
35	10	GFP	0.371048	0.00115031
35	11	GFP	0.369808	-0.000108627
35	12	GFP	0.368303	-0.00163364
35	13	GFP	0.3685	-0.00145529
35	14	GFP	0.369533	-0.000442423
35	15	GFP	0.368888	-0.00110668
35	16	GFP	0.368339	-0.00167453
35	17	GFP	0.369087	-0.000946152
35	18	GFP	0.370014	-3.84562e-05
35	19	GFP	0.369598	-0.000473832
35	20	GFP	0.37021	0.000118645
35	21	GFP	0.370594	0.000483611
35	22	GFP	0.37288	0.00275011
35	23	GFP	0.374047	0.00389823
35	24	GFP	0.383836	0.0136679
35	25	GFP	0.394751	0.0245634
35	26	GFP	0.418876	0.0486688
35	27	GFP	0.465097	0.0948711
35	28	GFP	0.554309	0.184064
35	29	GFP	0.723932	0.353667
35	30	GFP	1.02921	0.658928
35	31	GFP	1.53835	1.16805
35	32	GFP	2.25401	1.88368
35	33	GFP	3.0138	2.64346
35	34	GFP	3.61061	3.24024
35	35	GFP	4.03639	3.66601
35	36	GFP	4.34937	3.97897
35	37	GFP	4.59267	4.22225
35	38	GFP	4.76577	4.39533
35	39	GFP	4.91752	4.54706
35	40	GFP	5.02257	4.6521
36	1	pmp-3	0.40494	-0.00790009
36	2	pmp-3	0.407496	-0.00594649
36	3	pmp-3	0.412061	-0.00198451
36	4	pmp-3	0.414341	-0.000306854
36	5	pmp-3	0.414661	-0.000590456
36	6	pmp-3	0.417013	0.00115909
36	7	pmp-3	0.41771	0.00125296
36	8	pmp-3	0.418946	0.0018862
36	9	pmp-3	0.419268	0.00160516
36	10	pmp-3	0.41826	-5.12433e-06
36	11	pmp-3	0.418444	-0.000424238
36	12	pmp-3	0.417551	-0.0019205
36	13	pmp-3	0.419517	-0.000557341
36	14	pmp-3	0.42114	0.000463236
36	15	pmp-3	0.423009	0.00172971
36	16	pmp-3	0.422064	0.000181151
36	17	pmp-3	0.421171	-0.00131463
36	18	pmp-3	0.420522	-0.00256588
36	19	pmp-3	0.421952	-0.00173938
36	20	pmp-3	0.423919	-0.000374973
36	21	pmp-3	0.428403	0.00350639
36	22	pmp-3	0.432796	0.00729638
36	23	pmp-3	0.44523	0.0191272
36	24	pmp-3	0.464606	0.0379012
36	25	pmp-3	0.502419	0.0751109
36	26	pmp-3	0.580151	0.15224
36	27	pmp-3	0.729606	0.301093
36	28	pmp-3	1.01097	0.581855
36	29	pmp-3	1.5069	1.07718
36	30	pmp-3	2.29721	1.86689
36	31	pmp-3	3.30896	2.87803
36	32	pmp-3	4.22498	3.79345
36	33	pmp-3	4.84968	4.41755
36	34	pmp-3	5.27459	4.84185
36	35	pmp-3	5.57068	5.13734
36	36	pmp-3	5.7899	5.35596
36	37	pmp-3	5.95863	5.52409
36	38	pmp-3	6.115	5.67985
36	39	pmp-3	6.19669	5.76094
36	40	pmp-3	6.26581	5.82946
37	1	pmp-3	0.412534	4.62961e-05
37	2	pmp-3	0.413432	0.000560053
37	3	pmp-3	0.413836	0.000579329
37	4	pmp-3	0.413604	-3.64517e-05
37	5	pmp-3	0.413841	-0.000184247
37	6	pmp-3	0.413972	-0.000437513
37	7	pmp-3	0.414595	-0.000198682
37	8	pmp-3	0.413951	-0.00122672
37	9	pmp-3	0.414037	-0.00152475
37	10	pmp-3	0.416922	0.000975304
37	11	pmp-3	0.418785	0.00245481
37	12	pmp-3	0.416216	-0.000498789
37	13	pmp-3	0.415738	-0.00136083
37	14	pmp-3	0.419463	0.00197926
37	15	pmp-3	0.418864	0.000996764
37	16	pmp-3	0.417633	-0.000618974
37	17	pmp-3	0.418391	-0.000244961
37	18	pmp-3	0.420085	0.0010644
37	19	pmp-3	0.418996	-0.000408378
37	20	pmp-3	0.418479	-0.00130958
37	21	pmp-3	0.423227	0.00305422
37	22	pmp-3	0.431318	0.0107609
37	23	pmp-3	0.441548	0.0206065
37	24	pmp-3	0.463672	0.0423467
37	25	pmp-3	0.507006	0.0852959
37	26	pmp-3	0.592002	0.169908
37	27	pmp-3	0.754138	0.33166
37	28	pmp-3	1.05506	0.632202
37	29	pmp-3	1.58802	1.16477
37	30	pmp-3	2.42337	1.99974
37	31	pmp-3	3.47285	3.04884
37	32	pmp-3	4.38595	3.96155
37	33	pmp-3	4.99103	4.56624
37	34	pmp-3	5.40242	4.97725
37	35	pmp-3	5.69631	5.27076
37	36	pmp-3	5.91348	5.48754
37	37	pmp-3	6.08652	5.6602
37	38	pmp-3	6.22725	5.80054
37	39	pmp-3	6.31934	5.89226
37	40	pmp-3	6.37679	5.94932
38	1
38	2
38	3
38	4
38	5
38	6
38	7
38	8
38	9
38	10
38	11
38	12
38	13
38	14
38	15
38	16
38	17
38	18
38	19
38	20
38	21
38	22
38	23
38	24
38	25
38	26
38	27
38	28
38	29
38	30
38	31
38	32
38	33
38	34
38	35
38	36
38	37
38	38
38	39
38	40
39	1
39	2
39	3
39	4
39	5
39	6
39	7
39	8
39	9
39	10
39	11
39	12
39	13
39	14
39	15
39	16
39	17
39	18
39	19
39	20
39	21
39	22
39	23
39	24
39	25
39	26
39	27
39	28
39	29
39	30
39	31
39	32
39	33
39	34
39	35
39	36
39	37
39	38
39	39
39	40
40	1
40	2
40	3
40	4
40	5
40	6
40	7
40	8
40	9
40	10
40	11
40	12
40	13
40	14
40	15
40	16
40	17
40	18
40	19
40	20
40	21
40	22
40	23
40	24
40	25
40	26
40	27
40	28
40	29
40	30
40	31
40	32
40	33
40	34
40	35
40	36
40	37
40	38
40	39
40	40
41	1
41	2
41	3
41	4
41	5
41	6
41	7
41	8
41	9
41	10
41	11
41	12
41	13
41	14
41	15
41	16
41	17
41	18
41	19
41	20
41	21
41	22
41	23
41	24
41	25
41	26
41	27
41	28
41	29
41	30
41	31
41	32
41	33
41	34
41	35
41	36
41	37
41	38
41	39
41	40
42	1
42	2
42	3
42	4
42	5
42	6
42	7
42	8
42	9
42	10
42	11
42	12
42	13
42	14
42	15
42	16
42	17
42	18
42	19
42	20
42	21
42	22
42	23
42	24
42	25
42	26
42	27
42	28
42	29
42	30
42	31
42	32
42	33
42	34
42	35
42	36
42	37
42	38
42	39
42	40
43	1
43	2
43	3
43	4
43	5
43	6
43	7
43	8
43	9
43	10
43	11
43	12
43	13
43	14
43	15
43	16
43	17
43	18
43	19
43	20
43	21
43	22
43	23
43	24
43	25
43	26
43	27
43	28
43	29
43	30
43	31
43	32
43	33
43	34
43	35
43	36
43	37
43	38
43	39
43	40
44	1
44	2
44	3
44	4
44	5
44	6
44	7
44	8
44	9
44	10
44	11
44	12
44	13
44	14
44	15
44	16
44	17
44	18
44	19
44	20
44	21
44	22
44	23
44	24
44	25
44	26
44	27
44	28
44	29
44	30
44	31
44	32
44	33
44	34
44	35
44	36
44	37
44	38
44	39
44	40
45	1
45	2
45	3
45	4
45	5
45	6
45	7
45	8
45	9
45	10
45	11
45	12
45	13
45	14
45	15
45	16
45	17
45	18
45	19
45	20
45	21
45	22
45	23
45	24
45	25
45	26
45	27
45	28
45	29
45	30
45	31
45	32
45	33
45	34
45	35
45	36
45	37
45	38
45	39
45	40
46	1
46	2
46	3
46	4
46	5
46	6
46	7
46	8
46	9
46	10
46	11
46	12
46	13
46	14
46	15
46	16
46	17
46	18
46	19
46	20
46	21
46	22
46	23
46	24
46	25
46	26
46	27
46	28
46	29
46	30
46	31
46	32
46	33
46	34
46	35
46	36
46	37
46	38
46	39
46	40
47	1
47	2
47	3
47	4
47	5
47	6
47	7
47	8
47	9
47	10
47	11
47	12
47	13
47	14
47	15
47	16
47	17
47	18
47	19
47	20
47	21
47	22
47	23
47	24
47	25
47	26
47	27
47	28
47	29
47	30
47	31
47	32
47	33
47	34
47	35
47	36
47	37
47	38
47	39
47	40
48	1
48	2
48	3
48	4
48	5
48	6
48	7
48	8
48	9
48	10
48	11
48	12
48	13
48	14
48	15
48	16
48	17
48	18
48	19
48	20
48	21
48	22
48	23
48	24
48	25
48	26
48	27
48	28
48	29
48	30
48	31
48	32
48	33
48	34
48	35
48	36
48	37
48	38
48	39
48	40
49	1
49	2
49	3
49	4
49	5
49	6
49	7
49	8
49	9
49	10
49	11
49	12
49	13
49	14
49	15
49	16
49	17
49	18
49	19
49	20
49	21
49	22
49	23
49	24
49	25
49	26
49	27
49	28
49	29
49	30
49	31
49	32
49	33
49	34
49	35
49	36
49	37
49	38
49	39
49	40
50	1	GFP	0.396002	-0.00421319
50	2	GFP	0.398284	-0.00232637
50	3	GFP	0.398525	-0.00248023
50	4	GFP	0.400384	-0.00101645
50	5	GFP	0.40282	0.0010249
50	6	GFP	0.405092	0.00290236
50	7	GFP	0.403388	0.000803426
[truncated: 13,393 more rows]

## Sheet: Results
Block Type	384-Well Block
Calibration Background is expired	No
Calibration Background performed on	2018-07-03 11:31:31 AM CEST
Calibration FAM is expired	No
Calibration FAM performed on	2018-06-04 19:44:33 PM CEST
Calibration NED is expired	No
Calibration NED performed on	2018-06-04 19:33:32 PM CEST
Calibration ROI is expired	No
Calibration ROI performed on	2018-06-04 17:54:14 PM CEST
Calibration ROX is expired	No
Calibration ROX performed on	2018-06-04 20:18:46 PM CEST
Calibration SYBR is expired	No
Calibration SYBR performed on	2018-06-04 20:07:29 PM CEST
Calibration TAMRA is expired	No
Calibration TAMRA performed on	2018-06-04 19:00:41 PM CEST
Calibration Uniformity is expired	No
Calibration Uniformity performed on	2018-06-04 18:18:47 PM CEST
Calibration VIC is expired	No
Calibration VIC performed on	2018-06-04 19:12:09 PM CEST
Chemistry	SYBR_GREEN
Experiment File Name	C:\Applied Biosystems\QuantStudio Real-Time PCR Software\User Files\experiments\Ricardo\20180705 Core GFP.eds
Experiment Name	20180705 Core GFP
Experiment Run Start Time	2018-07-05 22:39:40 PM CEST
Experiment Run Stop Time	2018-07-06 00:15:32 AM CEST
Experiment Type	Comparative Cт (ΔΔCт)
Instrument Name	278880498
Instrument Serial Number	278880498
Instrument Type	ViiA(TM) 7 System
Passive Reference	ROX
Quantification Cycle Method	Ct
Signal Smoothing On	true
Stage/ Cycle where Analysis is performed	Stage 2, Step 2
Well	Well Position	Omit	Sample Name	Target Name	Task	Reporter	Quencher	Quantity	Quantity Mean	Quantity SD	RQ	RQ Min	RQ Max	CT	Ct Mean	Ct SD	Delta Ct	Delta Ct Mean	Delta Ct SD	Delta Ct SE	Delta Delta Ct	Automatic Ct Threshold	Ct Threshold	Automatic Baseline	Baseline Start	Baseline End	Comments	Custom1	Custom2	Custom3	Custom4	Custom5	Custom6	Tm1	Tm2	Tm3	EXPFAIL	HIGHSD	NOAMP
2	A2	false	tost-1 -RT	GFP	UNKNOWN	SYBR	None							27.3082	30.5066	4.52318						true	0.17379	true	1	40								78.4307			N	Y	N
3	A3	false	tost-1 -RT	GFP	UNKNOWN	SYBR	None							33.705	30.5066	4.52318						true	0.17379	true	1	40								78.6983			N	Y	N
4	A4	false	tost-1 -RT	pmp-3	UNKNOWN	SYBR	None				0.590697	3.63061e-05	9610.56	30.2685	30.8536	0.827538		0.34702	4.59826	3.25146	0.759511	true	0.165675	true	1	40								78.4307			N	Y	N
5	A5	false	tost-1 -RT	pmp-3	UNKNOWN	SYBR	None				0.590697	3.63061e-05	9610.56	31.4388	30.8536	0.827538		0.34702	4.59826	3.25146	0.759511	true	0.165675	true	1	40								78.5645			N	Y	N
6	A6	false	tost-1 -RT 2	GFP	UNKNOWN	SYBR	None							30.7318	30.9454	0.30201						true	0.17379	true	1	40								78.5645			N	N	N
7	A7	false	tost-1 -RT 2	GFP	UNKNOWN	SYBR	None							31.1589	30.9454	0.30201						true	0.17379	true	1	40								78.5645			N	N	N
8	A8	false	tost-1 -RT 2	pmp-3	UNKNOWN	SYBR	None				2.69529	1.20751	6.01613	29.2664	29.1024	0.231858		-1.84293	0.380747	0.269229	-1.43044	true	0.165675	true	1	40								78.5645			N	N	N
9	A9	false	tost-1 -RT 2	pmp-3	UNKNOWN	SYBR	None				2.69529	1.20751	6.01613	28.9385	29.1024	0.231858		-1.84293	0.380747	0.269229	-1.43044	true	0.165675	true	1	40								78.5645			N	N	N
10	A10	false	tost-1 -RT 3	GFP	UNKNOWN	SYBR	None							30.2094	30.4389	0.324563						true	0.17379	true	1	40								78.5645			N	N	N
11	A11	false	tost-1 -RT 3	GFP	UNKNOWN	SYBR	None							30.6684	30.4389	0.324563						true	0.17379	true	1	40								78.6983			N	N	N
12	A12	false	tost-1 -RT 3	pmp-3	UNKNOWN	SYBR	None				5.3839	0.130195	222.638	28.8245	27.5977	1.7349		-2.84114	1.765	1.24804	-2.42865	true	0.165675	true	1	40								78.6983			N	Y	N
13	A13	false	tost-1 -RT 3	pmp-3	UNKNOWN	SYBR	None				5.3839	0.130195	222.638	26.371	27.5977	1.7349		-2.84114	1.765	1.24804	-2.42865	true	0.165675	true	1	40								78.5645			N	Y	N
26	B2	false	tost-1 +RT	GFP	UNKNOWN	SYBR	None							27.585	27.9703	0.544878						true	0.17379	true	1	40								78.4307			N	Y	N
27	B3	false	tost-1 +RT	GFP	UNKNOWN	SYBR	None							28.3556	27.9703	0.544878						true	0.17379	true	1	40								78.4307			N	Y	N
28	B4	false	tost-1 +RT	pmp-3	UNKNOWN	SYBR	None				2.44401	0.771907	7.73821	26.2386	26.2686	0.0423181		-1.70174	0.546519	0.386448	-1.28925	true	0.165675	true	1	40								78.4307			N	N	N
29	B5	false	tost-1 +RT	pmp-3	UNKNOWN	SYBR	None				2.44401	0.771907	7.73821	26.2985	26.2686	0.0423181		-1.70174	0.546519	0.386448	-1.28925	true	0.165675	true	1	40								78.4307			N	N	N
30	B6	false	tost-1 +RT 2	GFP	UNKNOWN	SYBR	None							27.5117	27.4664	0.0641077						true	0.17379	true	1	40								78.5645			N	N	N
31	B7	false	tost-1 +RT 2	GFP	UNKNOWN	SYBR	None							27.421	27.4664	0.0641077						true	0.17379	true	1	40								78.4307			N	N	N
32	B8	false	tost-1 +RT 2	pmp-3	UNKNOWN	SYBR	None				4.75597	3.9072	5.78912	24.7563	24.8041	0.0676723		-2.66223	0.0932167	0.0659141	-2.24974	true	0.165675	true	1	40								78.4307			N	N	N
33	B9	false	tost-1 +RT 2	pmp-3	UNKNOWN	SYBR	None				4.75597	3.9072	5.78912	24.852	24.8041	0.0676723		-2.66223	0.0932167	0.0659141	-2.24974	true	0.165675	true	1	40								78.2969			N	N	N
34	B10	false	tost-1 +RT 3	GFP	UNKNOWN	SYBR	None							28.1144	28.0229	0.129529						true	0.17379	true	1	40								78.6983			N	N	N
35	B11	false	tost-1 +RT 3	GFP	UNKNOWN	SYBR	None							27.9313	28.0229	0.129529						true	0.17379	true	1	40								78.5645			N	N	N
36	B12	false	tost-1 +RT 3	pmp-3	UNKNOWN	SYBR	None				2.85968	1.86399	4.38723	26.205	26.0945	0.156239		-1.92834	0.202949	0.143507	-1.51585	true	0.165675	true	1	40								78.5645			N	N	N
37	B13	false	tost-1 +RT 3	pmp-3	UNKNOWN	SYBR	None				2.85968	1.86399	4.38723	25.984	26.0945	0.156239		-1.92834	0.202949	0.143507	-1.51585	true	0.165675	true	1	40								78.5645			N	N	N
50	C2	false	pid-1 -RT	GFP	UNKNOWN	SYBR	None							31.1019	31.9466	1.19461						true	0.17379	true	1	40								78.4307			N	Y	N
51	C3	false	pid-1 -RT	GFP	UNKNOWN	SYBR	None							32.7913	31.9466	1.19461						true	0.17379	true	1	40								78.6983			N	Y	N
52	C4	false	pid-1 -RT	pmp-3	UNKNOWN	SYBR	None				1.71953	0.103495	28.5694	31.1697	30.7521	0.590551		-1.19451	1.33261	0.942298	-0.782018	true	0.165675	true	1	40								78.4307			N	Y	N
53	C5	false	pid-1 -RT	pmp-3	UNKNOWN	SYBR	None				1.71953	0.103495	28.5694	30.3345	30.7521	0.590551		-1.19451	1.33261	0.942298	-0.782018	true	0.165675	true	1	40								78.2969			N	Y	N
54	C6	false	pid-1 -RT 2	GFP	UNKNOWN	SYBR	None							30.3303	30.4605	0.184153						true	0.17379	true	1	40								78.5645			N	N	N
55	C7	false	pid-1 -RT 2	GFP	UNKNOWN	SYBR	None							30.5907	30.4605	0.184153						true	0.17379	true	1	40								78.5645			N	N	N
56	C8	false	pid-1 -RT 2	pmp-3	UNKNOWN	SYBR	None				0.445976	0.128261	1.5507	30.8159	31.2129	0.561508		0.75247	0.590934	0.417854	1.16496	true	0.165675	true	1	40								78.5645			N	Y	N
57	C9	false	pid-1 -RT 2	pmp-3	UNKNOWN	SYBR	None				0.445976	0.128261	1.5507	31.61	31.2129	0.561508		0.75247	0.590934	0.417854	1.16496	true	0.165675	true	1	40								78.5645			N	Y	N
58	C10	false	pid-1 -RT 3	GFP	UNKNOWN	SYBR	None							30.2908	30.3053	0.0204894						true	0.17379	true	1	40								78.5645			N	N	N
59	C11	false	pid-1 -RT 3	GFP	UNKNOWN	SYBR	None							30.3198	30.3053	0.0204894						true	0.17379	true	1	40								78.4307			N	N	N
60	C12	false	pid-1 -RT 3	pmp-3	UNKNOWN	SYBR	None				0.766786	0.266554	2.20579	30.6299	30.2759	0.500626		-0.0293865	0.501045	0.354293	0.383104	true	0.165675	true	1	40								78.5645			N	Y	N
61	C13	false	pid-1 -RT 3	pmp-3	UNKNOWN	SYBR	None				0.766786	0.266554	2.20579	29.9219	30.2759	0.500626		-0.0293865	0.501045	0.354293	0.383104	true	0.165675	true	1	40								78.5645			N	Y	N
74	D2	false	pid-1 +RT	GFP	UNKNOWN	SYBR	None							26.2285	26.2655	0.0523363						true	0.17379	true	1	40								78.4307			N	N	N
75	D3	false	pid-1 +RT	GFP	UNKNOWN	SYBR	None							26.3025	26.2655	0.0523363						true	0.17379	true	1	40								78.2969			N	N	N
76	D4	false	pid-1 +RT	pmp-3	UNKNOWN	SYBR	None				0.513374	0.30904	0.852811	26.981	26.8149	0.234908		0.549428	0.240668	0.170178	0.961919	true	0.165675	true	1	40								78.4307			N	N	N
77	D5	false	pid-1 +RT	pmp-3	UNKNOWN	SYBR	None				0.513374	0.30904	0.852811	26.6488	26.8149	0.234908		0.549428	0.240668	0.170178	0.961919	true	0.165675	true	1	40								78.4307			N	N	N
78	D6	false	pid-1 +RT 2	GFP	UNKNOWN	SYBR	None							26.3771	26.3993	0.0313977						true	0.17379	true	1	40								78.4307			N	N	N
79	D7	false	pid-1 +RT 2	GFP	UNKNOWN	SYBR	None							26.4215	26.3993	0.0313977						true	0.17379	true	1	40								78.4307			N	N	N
80	D8	false	pid-1 +RT 2	pmp-3	UNKNOWN	SYBR	None				0.894198	0.60653	1.3183	26.2763	26.1481	0.18137		-0.251158	0.184068	0.130156	0.161333	true	0.165675	true	1	40								78.4307			N	N	N
81	D9	false	pid-1 +RT 2	pmp-3	UNKNOWN	SYBR	None				0.894198	0.60653	1.3183	26.0199	26.1481	0.18137		-0.251158	0.184068	0.130156	0.161333	true	0.165675	true	1	40								78.4307			N	N	N
82	D10	false	pid-1 +RT 3	GFP	UNKNOWN	SYBR	None							25.3613	25.2381	0.174282						true	0.17379	true	1	40								78.4307			N	N	N
83	D11	false	pid-1 +RT 3	GFP	UNKNOWN	SYBR	None							25.1149	25.2381	0.174282						true	0.17379	true	1	40								78.4307			N	N	N
84	D12	false	pid-1 +RT 3	pmp-3	UNKNOWN	SYBR	None				0.568726	0.364296	0.887875	25.7242	25.6398	0.11933		0.401703	0.21122	0.149355	0.814194	true	0.165675	true	1	40								78.4307			N	N	N
85	D13	false	pid-1 +RT 3	pmp-3	UNKNOWN	SYBR	None				0.568726	0.364296	0.887875	25.5554	25.6398	0.11933		0.401703	0.21122	0.149355	0.814194	true	0.165675	true	1	40								78.4307			N	N	N
98	E2	false	erh-2 -RT	GFP	UNKNOWN	SYBR	None							Undetermined	31.979							true	0.17379	true	1	40								79.3673			N	N	N
99	E3	false	erh-2 -RT	GFP	UNKNOWN	SYBR	None							31.979	31.979							true	0.17379	true	1	40								78.5645			N	N	N
100	E4	false	erh-2 -RT	pmp-3	UNKNOWN	SYBR	None				0.583142			32.5951	32.3446	0.354252		0.365589			0.77808	true	0.165675	true	1	40								78.6983			N	N	N
101	E5	false	erh-2 -RT	pmp-3	UNKNOWN	SYBR	None				0.583142			32.0941	32.3446	0.354252		0.365589			0.77808	true	0.165675	true	1	40								78.5645			N	N	N
102	E6	false	erh-2 -RT 2	GFP	UNKNOWN	SYBR	None							36.6112	33.6133	4.23965						true	0.17379	true	1	40								79.2335			N	Y	N
103	E7	false	erh-2 -RT 2	GFP	UNKNOWN	SYBR	None							30.6155	33.6133	4.23965						true	0.17379	true	1	40								78.5645			N	Y	N
104	E8	false	erh-2 -RT 2	pmp-3	UNKNOWN	SYBR	None				4.67283	0.000611809	35689.8	30.9855	30.9766	0.012578		-2.63679	4.23967	2.9979	-2.2243	true	0.165675	true	1	40								78.5645			N	N	N
105	E9	false	erh-2 -RT 2	pmp-3	UNKNOWN	SYBR	None				4.67283	0.000611809	35689.8	30.9677	30.9766	0.012578		-2.63679	4.23967	2.9979	-2.2243	true	0.165675	true	1	40								78.5645			N	N	N
106	E10	false	erh-2 -RT 3	GFP	UNKNOWN	SYBR	None							29.7831	30.1789	0.559776						true	0.17379	true	1	40								78.4307			N	Y	N
107	E11	false	erh-2 -RT 3	GFP	UNKNOWN	SYBR	None							30.5747	30.1789	0.559776						true	0.17379	true	1	40								78.5645			N	Y	N
108	E12	false	erh-2 -RT 3	pmp-3	UNKNOWN	SYBR	None				0.261192	0.0452553	1.50747	32.1377	31.7032	0.614481		1.52433	0.831226	0.587765	1.93682	true	0.165675	true	1	40								78.6983			N	Y	N
109	E13	false	erh-2 -RT 3	pmp-3	UNKNOWN	SYBR	None				0.261192	0.0452553	1.50747	31.2687	31.7032	0.614481		1.52433	0.831226	0.587765	1.93682	true	0.165675	true	1	40								78.5645			N	Y	N
122	F2	false	erh-2 +RT	GFP	UNKNOWN	SYBR	None							25.2992	25.3033	0.00572118						true	0.17379	true	1	40								78.4307			N	N	N
123	F3	false	erh-2 +RT	GFP	UNKNOWN	SYBR	None							25.3073	25.3033	0.00572118						true	0.17379	true	1	40								78.4307			N	N	N
124	F4	false	erh-2 +RT	pmp-3	UNKNOWN	SYBR	None				0.669351	0.601492	0.744865	25.4343	25.47	0.0503645		0.166675	0.0506884	0.0358421	0.579165	true	0.165675	true	1	40								78.4307			N	N	N
125	F5	false	erh-2 +RT	pmp-3	UNKNOWN	SYBR	None				0.669351	0.601492	0.744865	25.5056	25.47	0.0503645		0.166675	0.0506884	0.0358421	0.579165	true	0.165675	true	1	40								78.4307			N	N	N
126	F6	false	erh-2 +RT 2	GFP	UNKNOWN	SYBR	None							22.3932	22.3996	0.00902819						true	0.17379	true	1	40								78.4307			N	N	N
127	F7	false	erh-2 +RT 2	GFP	UNKNOWN	SYBR	None							22.406	22.3996	0.00902819						true	0.17379	true	1	40								78.4307			N	N	N
128	F8	false	erh-2 +RT 2	pmp-3	UNKNOWN	SYBR	None				0.648529	0.630408	0.66717	22.6048	22.6119	0.0099534		0.212267	0.0134379	0.00950206	0.624758	true	0.165675	true	1	40								78.4307			N	N	N
129	F9	false	erh-2 +RT 2	pmp-3	UNKNOWN	SYBR	None				0.648529	0.630408	0.66717	22.6189	22.6119	0.0099534		0.212267	0.0134379	0.00950206	0.624758	true	0.165675	true	1	40								78.4307			N	N	N
130	F10	false	erh-2 +RT 3	GFP	UNKNOWN	SYBR	None							25.4209	25.3888	0.045404						true	0.17379	true	1	40								78.4307			N	N	N
131	F11	false	erh-2 +RT 3	GFP	UNKNOWN	SYBR	None							25.3567	25.3888	0.045404						true	0.17379	true	1	40								78.5645			N	N	N
132	F12	false	erh-2 +RT 3	pmp-3	UNKNOWN	SYBR	None				0.669242	0.599798	0.746726	25.5378	25.5557	0.0252423		0.166909	0.0519489	0.0367334	0.5794	true	0.165675	true	1	40								78.5645			N	N	N
133	F13	false	erh-2 +RT 3	pmp-3	UNKNOWN	SYBR	None				0.669242	0.599798	0.746726	25.5735	25.5557	0.0252423		0.166909	0.0519489	0.0367334	0.5794	true	0.165675	true	1	40								78.5645			N	N	N
146	G2	false	pid-3 -RT	GFP	UNKNOWN	SYBR	None							Undetermined	32.7664							true	0.17379	true	1	40								70.2689			Y	N	Y
147	G3	false	pid-3 -RT	GFP	UNKNOWN	SYBR	None							32.7664	32.7664							true	0.17379	true	1	40								78.6983			N	N	N
148	G4	false	pid-3 -RT	pmp-3	UNKNOWN	SYBR	None				0.877046			30.8498	32.5432	2.3949		-0.223216			0.189275	true	0.165675	true	1	40								78.5645			N	Y	N
149	G5	false	pid-3 -RT	pmp-3	UNKNOWN	SYBR	None				0.877046			34.2367	32.5432	2.3949		-0.223216			0.189275	true	0.165675	true	1	40								79.2335			N	Y	N
150	G6	false	pid-3 -RT 2	GFP	UNKNOWN	SYBR	None							28.819	29.3015	0.682411						true	0.17379	true	1	40								78.5645			N	Y	N
151	G7	false	pid-3 -RT 2	GFP	UNKNOWN	SYBR	None							29.7841	29.3015	0.682411						true	0.17379	true	1	40								78.5645			N	Y	N
152	G8	false	pid-3 -RT 2	pmp-3	UNKNOWN	SYBR	None				0.206678	0.015223	2.80599	31.893	31.1636	1.03157		1.86206	1.23686	0.874589	2.27455	true	0.165675	true	1	40								78.5645			N	Y	N
153	G9	false	pid-3 -RT 2	pmp-3	UNKNOWN	SYBR	None				0.206678	0.015223	2.80599	30.4341	31.1636	1.03157		1.86206	1.23686	0.874589	2.27455	true	0.165675	true	1	40								78.5645			N	Y	N
154	G10	false	pid-3 -RT 3	GFP	UNKNOWN	SYBR	None							29.3387	29.2467	0.130133						true	0.17379	true	1	40								78.5645			N	N	N
155	G11	false	pid-3 -RT 3	GFP	UNKNOWN	SYBR	None							29.1546	29.2467	0.130133						true	0.17379	true	1	40								78.5645			N	N	N
156	G12	false	pid-3 -RT 3	pmp-3	UNKNOWN	SYBR	None				0.522358	0.301636	0.904594	29.9305	29.7711	0.225544		0.524398	0.260394	0.184126	0.936889	true	0.165675	true	1	40								78.5645			N	N	N
157	G13	false	pid-3 -RT 3	pmp-3	UNKNOWN	SYBR	None				0.522358	0.301636	0.904594	29.6116	29.7711	0.225544		0.524398	0.260394	0.184126	0.936889	true	0.165675	true	1	40								78.5645			N	N	N
170	H2	false	pid-3 +RT	GFP	UNKNOWN	SYBR	None							26.4282	26.4891	0.0860956						true	0.17379	true	1	40								78.4307			N	N	N
171	H3	false	pid-3 +RT	GFP	UNKNOWN	SYBR	None							26.5499	26.4891	0.0860956						true	0.17379	true	1	40								78.4307			N	N	N
172	H4	false	pid-3 +RT	pmp-3	UNKNOWN	SYBR	None				0.568238	0.448312	0.720247	26.9431	26.892	0.0722714		0.402941	0.112408	0.0794846	0.815432	true	0.165675	true	1	40								78.4307			N	N	N
173	H5	false	pid-3 +RT	pmp-3	UNKNOWN	SYBR	None				0.568238	0.448312	0.720247	26.8409	26.892	0.0722714		0.402941	0.112408	0.0794846	0.815432	true	0.165675	true	1	40								78.4307			N	N	N
174	H6	false	pid-3 +RT 2	GFP	UNKNOWN	SYBR	None							26.9217	26.7944	0.180063						true	0.17379	true	1	40								78.5645			N	N	N
175	H7	false	pid-3 +RT 2	GFP	UNKNOWN	SYBR	None							26.6671	26.7944	0.180063						true	0.17379	true	1	40								78.5645			N	N	N
176	H8	false	pid-3 +RT 2	pmp-3	UNKNOWN	SYBR	None				0.706067	0.20403	2.44341	27.2803	26.884	0.560465		0.089633	0.58868	0.41626	0.502124	true	0.165675	true	1	40								78.4307			N	Y	N
177	H9	false	pid-3 +RT 2	pmp-3	UNKNOWN	SYBR	None				0.706067	0.20403	2.44341	26.4877	26.884	0.560465		0.089633	0.58868	0.41626	0.502124	true	0.165675	true	1	40								78.4307			N	Y	N
178	H10	false	pid-3 +RT 3	GFP	UNKNOWN	SYBR	None							25.6324	22.9241	3.83017						true	0.17379	true	1	40								78.5645			N	Y	N
179	H11	false	pid-3 +RT 3	GFP	UNKNOWN	SYBR	None							20.2157	22.9241	3.83017						true	0.17379	true	1	40								78.5645			N	Y	N
180	H12	false	pid-3 +RT 3	pmp-3	UNKNOWN	SYBR	None				0.0729397	2.24499e-05	236.981	26.162	26.2887	0.179177		3.36466	3.83436	2.7113	3.77715	true	0.165675	true	1	40								78.5645			N	N	N
181	H13	false	pid-3 +RT 3	pmp-3	UNKNOWN	SYBR	None				0.0729397	2.24499e-05	236.981	26.4154	26.2887	0.179177		3.36466	3.83436	2.7113	3.77715	true	0.165675	true	1	40								78.5645			N	N	N
194	I2	false	tofu-6 -RT	GFP	UNKNOWN	SYBR	None							Undetermined	32.8139							true	0.17379	true	1	40								70.2689			Y	N	Y
195	I3	false	tofu-6 -RT	GFP	UNKNOWN	SYBR	None							32.8139	32.8139							true	0.17379	true	1	40								78.6983			N	N	N
196	I4	false	tofu-6 -RT	pmp-3	UNKNOWN	SYBR	None				0.665135			33.4787	32.9897	0.691567		0.175791			0.588282	true	0.165675	true	1	40								78.8321			N	Y	N
197	I5	false	tofu-6 -RT	pmp-3	UNKNOWN	SYBR	None				0.665135			32.5007	32.9897	0.691567		0.175791			0.588282	true	0.165675	true	1	40								78.9659			N	Y	N
198	I6	false	tofu-6 -RT 2	GFP	UNKNOWN	SYBR	None							31.8907	31.8118	0.111543						true	0.17379	true	1	40								78.6983			N	N	N
199	I7	false	tofu-6 -RT 2	GFP	UNKNOWN	SYBR	None							31.733	31.8118	0.111543						true	0.17379	true	1	40								78.6983			N	N	N
200	I8	false	tofu-6 -RT 2	pmp-3	UNKNOWN	SYBR	None				0.970731	0.522964	1.80188	31.634	31.4422	0.271267		-0.369635	0.293304	0.207397	0.0428562	true	0.165675	true	1	40								78.6983			N	N	N
201	I9	false	tofu-6 -RT 2	pmp-3	UNKNOWN	SYBR	None				0.970731	0.522964	1.80188	31.2504	31.4422	0.271267		-0.369635	0.293304	0.207397	0.0428562	true	0.165675	true	1	40								78.6983			N	N	N
202	I10	false	tofu-6 -RT 3	GFP	UNKNOWN	SYBR	None							27.8593	27.0158	1.1929						true	0.17379	true	1	40								78.5645			N	Y	N
203	I11	false	tofu-6 -RT 3	GFP	UNKNOWN	SYBR	None							26.1723	27.0158	1.1929						true	0.17379	true	1	40								78.5645			N	Y	N
204	I12	false	tofu-6 -RT 3	pmp-3	UNKNOWN	SYBR	None				0.0601181	0.00414406	0.872136	30.3548	30.6594	0.430754		3.64357	1.26829	0.896815	4.05606	true	0.165675	true	1	40								78.5645			N	N	N
205	I13	false	tofu-6 -RT 3	pmp-3	UNKNOWN	SYBR	None				0.0601181	0.00414406	0.872136	30.964	30.6594	0.430754		3.64357	1.26829	0.896815	4.05606	true	0.165675	true	1	40								78.5645			N	N	N
218	J2	false	tofu-6 +RT	GFP	UNKNOWN	SYBR	None							26.56	26.5012	0.0831163						true	0.17379	true	1	40								78.4307			N	N	N
219	J3	false	tofu-6 +RT	GFP	UNKNOWN	SYBR	None							26.4425	26.5012	0.0831163						true	0.17379	true	1	40								78.4307			N	N	N
220	J4	false	tofu-6 +RT	pmp-3	UNKNOWN	SYBR	None				0.573236	0.217127	1.51339	27.2117	26.8915	0.452785		0.390309	0.460351	0.325517	0.8028	true	0.165675	true	1	40								78.4307			N	N	N
221	J5	false	tofu-6 +RT	pmp-3	UNKNOWN	SYBR	None				0.573236	0.217127	1.51339	26.5714	26.8915	0.452785		0.390309	0.460351	0.325517	0.8028	true	0.165675	true	1	40								78.4307			N	N	N
222	J6	false	tofu-6 +RT 2	GFP	UNKNOWN	SYBR	None							25.5101	25.4025	0.152214						true	0.17379	true	1	40								78.4307			N	N	N
223	J7	false	tofu-6 +RT 2	GFP	UNKNOWN	SYBR	None							25.2949	25.4025	0.152214						true	0.17379	true	1	40								78.8321			N	N	N
224	J8	false	tofu-6 +RT 2	pmp-3	UNKNOWN	SYBR	None				0.453078	0.328639	0.624634	26.1349	26.1322	0.00388425		0.729679	0.152264	0.107667	1.14217	true	0.165675	true	1	40								78.4307			N	N	N
225	J9	false	tofu-6 +RT 2	pmp-3	UNKNOWN	SYBR	None				0.453078	0.328639	0.624634	26.1294	26.1322	0.00388425		0.729679	0.152264	0.107667	1.14217	true	0.165675	true	1	40								78.4307			N	N	N
226	J10	false	tofu-6 +RT 3	GFP	UNKNOWN	SYBR	None							25.6231	25.5947	0.0400442						true	0.17379	true	1	40								78.4307			N	N	N
227	J11	false	tofu-6 +RT 3	GFP	UNKNOWN	SYBR	None							25.5664	25.5947	0.0400442						true	0.17379	true	1	40								78.5645			N	N	N
228	J12	false	tofu-6 +RT 3	pmp-3	UNKNOWN	SYBR	None				0.634334	0.452311	0.889609	25.7291	25.8389	0.155295		0.244195	0.160374	0.113402	0.656686	true	0.165675	true	1	40								78.5645			N	N	N
229	J13	false	tofu-6 +RT 3	pmp-3	UNKNOWN	SYBR	None				0.634334	0.452311	0.889609	25.9487	25.8389	0.155295		0.244195	0.160374	0.113402	0.656686	true	0.165675	true	1	40								78.4307			N	N	N
242	K2	false	ife-3 -RT	GFP	UNKNOWN	SYBR	None							Undetermined	31.8243							true	0.17379	true	1	40								79.2335			N	N	N
243	K3	false	ife-3 -RT	GFP	UNKNOWN	SYBR	None							31.8243	31.8243							true	0.17379	true	1	40								78.5645			N	N	N
244	K4	false	ife-3 -RT	pmp-3	UNKNOWN	SYBR	None				0.837516			31.8863	31.6677	0.309251		-0.156679			0.255812	true	0.165675	true	1	40								78.5645			N	N	N
245	K5	false	ife-3 -RT	pmp-3	UNKNOWN	SYBR	None				0.837516			31.449	31.6677	0.309251		-0.156679			0.255812	true	0.165675	true	1	40								78.5645			N	N	N
246	K6	false	ife-3 -RT 2	GFP	UNKNOWN	SYBR	None							32.8998	32.8565	0.061328						true	0.17379	true	1	40								78.6983			N	N	N
247	K7	false	ife-3 -RT 2	GFP	UNKNOWN	SYBR	None							32.8131	32.8565	0.061328						true	0.17379	true	1	40								78.6983			N	N	N
248	K8	false	ife-3 -RT 2	pmp-3	UNKNOWN	SYBR	None				3.50438	2.34798	5.2303	30.5077	30.6348	0.179717		-2.22165	0.189893	0.134274	-1.80916	true	0.165675	true	1	40								78.5645			N	N	N
249	K9	false	ife-3 -RT 2	pmp-3	UNKNOWN	SYBR	None				3.50438	2.34798	5.2303	30.7619	30.6348	0.179717		-2.22165	0.189893	0.134274	-1.80916	true	0.165675	true	1	40								78.4307			N	N	N
250	K10	false	ife-3 -RT 3	GFP	UNKNOWN	SYBR	None							31.7283	32.0003	0.384688						true	0.17379	true	1	40								78.6983			N	N	N
251	K11	false	ife-3 -RT 3	GFP	UNKNOWN	SYBR	None							32.2723	32.0003	0.384688						true	0.17379	true	1	40								78.6983			N	N	N
252	K12	false	ife-3 -RT 3	pmp-3	UNKNOWN	SYBR	None				2.01293	0.882266	4.59258	30.6285	30.5785	0.0707366		-1.42179	0.391138	0.276576	-1.0093	true	0.165675	true	1	40								78.5645			N	N	N
253	K13	false	ife-3 -RT 3	pmp-3	UNKNOWN	SYBR	None				2.01293	0.882266	4.59258	30.5285	30.5785	0.0707366		-1.42179	0.391138	0.276576	-1.0093	true	0.165675	true	1	40								78.6983			N	N	N
266	L2	false	ife-3 +RT	GFP	UNKNOWN	SYBR	None							26.7999	26.8535	0.0758063						true	0.17379	true	1	40								78.4307			N	N	N
267	L3	false	ife-3 +RT	GFP	UNKNOWN	SYBR	None							26.9071	26.8535	0.0758063						true	0.17379	true	1	40								78.4307			N	N	N
268	L4	false	ife-3 +RT	pmp-3	UNKNOWN	SYBR	None				0.684085	0.365726	1.27957	27.1917	26.9887	0.287098		0.135262	0.296937	0.209966	0.547753	true	0.165675	true	1	40								78.4307			N	N	N
269	L5	false	ife-3 +RT	pmp-3	UNKNOWN	SYBR	None				0.684085	0.365726	1.27957	26.7857	26.9887	0.287098		0.135262	0.296937	0.209966	0.547753	true	0.165675	true	1	40								78.4307			N	N	N
270	L6	false	ife-3 +RT 2	GFP	UNKNOWN	SYBR	None							27.4312	27.3387	0.130868						true	0.17379	true	1	40								78.4307			N	N	N
271	L7	false	ife-3 +RT 2	GFP	UNKNOWN	SYBR	None							27.2462	27.3387	0.130868						true	0.17379	true	1	40								78.4307			N	N	N
272	L8	false	ife-3 +RT 2	pmp-3	UNKNOWN	SYBR	None				0.921038	0.517881	1.63804	26.8754	27.0449	0.239609		-0.293823	0.273018	0.193053	0.118668	true	0.165675	true	1	40								78.4307			N	N	N
273	L9	false	ife-3 +RT 2	pmp-3	UNKNOWN	SYBR	None				0.921038	0.517881	1.63804	27.2143	27.0449	0.239609		-0.293823	0.273018	0.193053	0.118668	true	0.165675	true	1	40								78.4307			N	N	N
274	L10	false	ife-3 +RT 3	GFP	UNKNOWN	SYBR	None							27.0071	26.9639	0.0611797						true	0.17379	true	1	40								78.4307			N	N	N
275	L11	false	ife-3 +RT 3	GFP	UNKNOWN	SYBR	None							26.9206	26.9639	0.0611797						true	0.17379	true	1	40								78.5645			N	N	N
276	L12	false	ife-3 +RT 3	pmp-3	UNKNOWN	SYBR	None				0.56021	0.45918	0.683468	27.3366	27.3874	0.0717629		0.42347	0.094302	0.0666816	0.835961	true	0.165675	true	1	40								78.4307			N	N	N
277	L13	false	ife-3 +RT 3	pmp-3	UNKNOWN	SYBR	None				0.56021	0.45918	0.683468	27.4381	27.3874	0.0717629		0.42347	0.094302	0.0666816	0.835961	true	0.165675	true	1	40								78.4307			N	N	N
290	M2	false	prde-1 -RT	GFP	UNKNOWN	SYBR	None							35.9756	35.035	1.33018						true	0.17379	true	1	40								78.9659			N	Y	N
291	M3	false	prde-1 -RT	GFP	UNKNOWN	SYBR	None							34.0944	35.035	1.33018						true	0.17379	true	1	40								78.6983			N	Y	N
292	M4	false	prde-1 -RT	pmp-3	UNKNOWN	SYBR	None				20.7575	1.22962	350.41	30.3624	30.2469	0.163259		-4.78805	1.34016	0.947634	-4.37556	true	0.165675	true	1	40								78.4307			N	N	N
293	M5	false	prde-1 -RT	pmp-3	UNKNOWN	SYBR	None				20.7575	1.22962	350.41	30.1315	30.2469	0.163259		-4.78805	1.34016	0.947634	-4.37556	true	0.165675	true	1	40								78.4307			N	N	N
294	M6	false	prde-1 -RT 2	GFP	UNKNOWN	SYBR	None							33.7371	33.221	0.729978						true	0.17379	true	1	40								78.6983			N	Y	N
295	M7	false	prde-1 -RT 2	GFP	UNKNOWN	SYBR	None							32.7048	33.221	0.729978						true	0.17379	true	1	40								78.5645			N	Y	N
296	M8	false	prde-1 -RT 2	pmp-3	UNKNOWN	SYBR	None				3.66155	0.784344	17.0932	30.9142	30.936	0.0308623		-2.28494	0.73063	0.516634	-1.87245	true	0.165675	true	1	40								78.5645			N	N	N
297	M9	false	prde-1 -RT 2	pmp-3	UNKNOWN	SYBR	None				3.66155	0.784344	17.0932	30.9578	30.936	0.0308623		-2.28494	0.73063	0.516634	-1.87245	true	0.165675	true	1	40								78.5645			N	N	N
298	M10	false	prde-1 -RT 3	GFP	UNKNOWN	SYBR	None							31.3052	32.0882	1.10733						true	0.17379	true	1	40								78.5645			N	Y	N
299	M11	false	prde-1 -RT 3	GFP	UNKNOWN	SYBR	None							32.8712	32.0882	1.10733						true	0.17379	true	1	40								78.6983			N	Y	N
300	M12	false	prde-1 -RT 3	pmp-3	UNKNOWN	SYBR	None				0.722945	0.0094878	55.0865	33.3677	32.1437	1.73093		0.0555506	2.05482	1.45298	0.468041	true	0.165675	true	1	40								79.0997			N	Y	N
301	M13	false	prde-1 -RT 3	pmp-3	UNKNOWN	SYBR	None				0.722945	0.0094878	55.0865	30.9198	32.1437	1.73093		0.0555506	2.05482	1.45298	0.468041	true	0.165675	true	1	40								78.5645			N	Y	N
314	N2	false	prde-1 +RT	GFP	UNKNOWN	SYBR	None							25.9975	26.1305	0.188045						true	0.17379	true	1	40								78.2969			N	N	N
315	N3	false	prde-1 +RT	GFP	UNKNOWN	SYBR	None							26.2634	26.1305	0.188045						true	0.17379	true	1	40								78.2969			N	N	N
316	N4	false	prde-1 +RT	pmp-3	UNKNOWN	SYBR	None				0.281161	0.183643	0.430464	27.6006	27.5485	0.0737078		1.41804	0.201975	0.142818	1.83053	true	0.165675	true	1	40								78.4307			N	N	N
317	N5	false	prde-1 +RT	pmp-3	UNKNOWN	SYBR	None				0.281161	0.183643	0.430464	27.4964	27.5485	0.0737078		1.41804	0.201975	0.142818	1.83053	true	0.165675	true	1	40								78.4307			N	N	N
318	N6	false	prde-1 +RT 2	GFP	UNKNOWN	SYBR	None							25.2615	25.3221	0.085664						true	0.17379	true	1	40								78.2969			N	N	N
319	N7	false	prde-1 +RT 2	GFP	UNKNOWN	SYBR	None							25.3827	25.3221	0.085664						true	0.17379	true	1	40								78.4307			N	N	N
320	N8	false	prde-1 +RT 2	pmp-3	UNKNOWN	SYBR	None				0.490636	0.366238	0.657288	26.014	25.9369	0.109037		0.614784	0.138663	0.0980494	1.02728	true	0.165675	true	1	40								78.4307			N	N	N
321	N9	false	prde-1 +RT 2	pmp-3	UNKNOWN	SYBR	None				0.490636	0.366238	0.657288	25.8598	25.9369	0.109037		0.614784	0.138663	0.0980494	1.02728	true	0.165675	true	1	40								78.4307			N	N	N
322	N10	false	prde-1 +RT 3	GFP	UNKNOWN	SYBR	None							25.1128	25.1	0.0180442						true	0.17379	true	1	40								78.4307			N	N	N
323	N11	false	prde-1 +RT 3	GFP	UNKNOWN	SYBR	None							25.0873	25.1	0.0180442						true	0.17379	true	1	40								78.4307			N	N	N
324	N12	false	prde-1 +RT 3	pmp-3	UNKNOWN	SYBR	None				0.387057	0.30266	0.494988	26.1384	26.0569	0.115229		0.956892	0.116633	0.082472	1.36938	true	0.165675	true	1	40								78.4307			N	N	N
325	N13	false	prde-1 +RT 3	pmp-3	UNKNOWN	SYBR	None				0.387057	0.30266	0.494988	25.9754	26.0569	0.115229		0.956892	0.116633	0.082472	1.36938	true	0.165675	true	1	40								78.4307			N	N	N
338	O2	false	Empty Vector -RT	GFP	UNKNOWN	SYBR	None							33.8471	33.8471							true	0.17379	true	1	40								78.6983			N	N	N
339	O3	false	Empty Vector -RT	GFP	UNKNOWN	SYBR	None							Undetermined	33.8471							true	0.17379	true	1	40								68.9309			Y	N	Y
340	O4	false	Empty Vector -RT	pmp-3	UNKNOWN	SYBR	None				0.95027			33.8045	33.5082	0.419006		-0.3389			0.0735912	true	0.165675	true	1	40								78.6983			N	N	N
341	O5	false	Empty Vector -RT	pmp-3	UNKNOWN	SYBR	None				0.95027			33.2119	33.5082	0.419006		-0.3389			0.0735912	true	0.165675	true	1	40								78.5645			N	N	N
342	O6	false	Empty Vector -RT 2	GFP	UNKNOWN	SYBR	None							34.1762	33.0544	1.5865						true	0.17379	true	1	40								78.8321			N	Y	N
343	O7	false	Empty Vector -RT 2	GFP	UNKNOWN	SYBR	None							31.9325	33.0544	1.5865						true	0.17379	true	1	40								78.4307			N	Y	N
344	O8	false	Empty Vector -RT 2	pmp-3	UNKNOWN	SYBR	None				1.74607	0.0571007	53.3926	32.076	31.8378	0.336883		-1.2166	1.62188	1.14684	-0.80411	true	0.165675	true	1	40								78.4307			N	N	N
345	O9	false	Empty Vector -RT 2	pmp-3	UNKNOWN	SYBR	None				1.74607	0.0571007	53.3926	31.5995	31.8378	0.336883		-1.2166	1.62188	1.14684	-0.80411	true	0.165675	true	1	40								78.5645			N	N	N
346	O10	false	Empty Vector -RT 3	GFP	UNKNOWN	SYBR	None							30.5578	30.6856	0.180854						true	0.17379	true	1	40								78.4307			N	N	N
347	O11	false	Empty Vector -RT 3	GFP	UNKNOWN	SYBR	None							30.8135	30.6856	0.180854						true	0.17379	true	1	40								78.5645			N	N	N
348	O12	false	Empty Vector -RT 3	pmp-3	UNKNOWN	SYBR	None				0.282453	0.00595576	13.3954	30.8094	32.0971	1.82102		1.41142	1.82998	1.29399	1.82392	true	0.165675	true	1	40								78.5645			N	Y	N
349	O13	false	Empty Vector -RT 3	pmp-3	UNKNOWN	SYBR	None				0.282453	0.00595576	13.3954	33.3847	32.0971	1.82102		1.41142	1.82998	1.29399	1.82392	true	0.165675	true	1	40								78.6983			N	Y	N
362	P2	false	Empty Vector +RT	GFP	UNKNOWN	SYBR	None							27.7869	27.7803	0.00941662						true	0.17379	true	1	40								78.2969			N	N	N
363	P3	false	Empty Vector +RT	GFP	UNKNOWN	SYBR	None							27.7736	27.7803	0.00941662						true	0.17379	true	1	40								78.2969			N	N	N
364	P4	false	Empty Vector +RT	pmp-3	UNKNOWN	SYBR	None				1	0.826469	1.20997	27.3042	27.3678	0.0898854		-0.412491	0.0903773	0.0639064	0	true	0.165675	true	1	40								78.4307			N	N	N
365	P5	false	Empty Vector +RT	pmp-3	UNKNOWN	SYBR	None				1	0.826469	1.20997	27.4314	27.3678	0.0898854		-0.412491	0.0903773	0.0639064	0	true	0.165675	true	1	40								78.2969			N	N	N
366	P6	false	Empty Vector +RT 2	GFP	UNKNOWN	SYBR	None							27.4732	27.4426	0.0432285						true	0.17379	true	1	40								78.2969			N	N	N
367	P7	false	Empty Vector +RT 2	GFP	UNKNOWN	SYBR	None							27.412	27.4426	0.0432285						true	0.17379	true	1	40								78.4307			N	N	N
368	P8	false	Empty Vector +RT 2	pmp-3	UNKNOWN	SYBR	None				1.75475	1.54679	1.99067	26.2481	26.2188	0.041343		-1.22376	0.059816	0.0422963	-0.811266	true	0.165675	true	1	40								78.4307			N	N	N
369	P9	false	Empty Vector +RT 2	pmp-3	UNKNOWN	SYBR	None				1.75475	1.54679	1.99067	26.1896	26.2188	0.041343		-1.22376	0.059816	0.0422963	-0.811266	true	0.165675	true	1	40								78.4307			N	N	N
370	P10	false	Empty Vector +RT 3	GFP	UNKNOWN	SYBR	None							26.5603	26.5798	0.0276079						true	0.17379	true	1	40								78.5645			N	N	N
371	P11	false	Empty Vector +RT 3	GFP	UNKNOWN	SYBR	None							26.5993	26.5798	0.0276079						true	0.17379	true	1	40								78.4307			N	N	N
372	P12	false	Empty Vector +RT 3	pmp-3	UNKNOWN	SYBR	None				1.24365	1.0399	1.48733	25.9095	25.8527	0.0802274		-0.727077	0.0848447	0.0599943	-0.314586	true	0.165675	true	1	40								78.4307			N	N	N
373	P13	false	Empty Vector +RT 3	pmp-3	UNKNOWN	SYBR	None				1.24365	1.0399	1.48733	25.796	25.8527	0.0802274		-0.727077	0.0848447	0.0599943	-0.314586	true	0.165675	true	1	40								78.4307			N	N	N
Analysis Type	Singleplex
Endogenous Control	GFP
RQ Min/Max Confidence Level	95.0
Reference Sample	Empty Vector +RT

## Sheet: Melt Curve Raw Data
Block Type	384-Well Block
Calibration Background is expired	No
Calibration Background performed on	2018-07-03 11:31:31 AM CEST
Calibration FAM is expired	No
Calibration FAM performed on	2018-06-04 19:44:33 PM CEST
Calibration NED is expired	No
Calibration NED performed on	2018-06-04 19:33:32 PM CEST
Calibration ROI is expired	No
Calibration ROI performed on	2018-06-04 17:54:14 PM CEST
Calibration ROX is expired	No
Calibration ROX performed on	2018-06-04 20:18:46 PM CEST
Calibration SYBR is expired	No
Calibration SYBR performed on	2018-06-04 20:07:29 PM CEST
Calibration TAMRA is expired	No
Calibration TAMRA performed on	2018-06-04 19:00:41 PM CEST
Calibration Uniformity is expired	No
Calibration Uniformity performed on	2018-06-04 18:18:47 PM CEST
Calibration VIC is expired	No
Calibration VIC performed on	2018-06-04 19:12:09 PM CEST
Chemistry	SYBR_GREEN
Experiment File Name	C:\Applied Biosystems\QuantStudio Real-Time PCR Software\User Files\experiments\Ricardo\20180705 Core GFP.eds
Experiment Name	20180705 Core GFP
Experiment Run Start Time	2018-07-05 22:39:40 PM CEST
Experiment Run Stop Time	2018-07-06 00:15:32 AM CEST
Experiment Type	Comparative Cт (ΔΔCт)
Instrument Name	278880498
Instrument Serial Number	278880498
Instrument Type	ViiA(TM) 7 System
Passive Reference	ROX
Quantification Cycle Method	Ct
Signal Smoothing On	true
Stage/ Cycle where Analysis is performed	Stage 2, Step 2
Well	Well Position	Reading	Temperature	Fluorescence	Derivative
2	A2	1	65.1845	4.99868	0.23781
2	A2	2	65.4521	5.01459	0.227827
2	A2	3	65.7197	5.01653	0.218699
2	A2	4	65.9873	4.97005	0.212754
2	A2	5	66.2549	4.95202	0.211438
2	A2	6	66.5225	4.94431	0.214987
2	A2	7	66.7901	4.89433	0.222619
2	A2	8	67.0577	4.8681	0.23303
2	A2	9	67.3253	4.8384	0.244833
2	A2	10	67.5929	4.814	0.256766
2	A2	11	67.8605	4.76024	0.267702
2	A2	12	68.1281	4.73053	0.276653
2	A2	13	68.3957	4.69045	0.282836
2	A2	14	68.6633	4.64769	0.285886
2	A2	15	68.9309	4.60474	0.286045
2	A2	16	69.1985	4.55933	0.284198
2	A2	17	69.4661	4.52096	0.281634
2	A2	18	69.7337	4.49419	0.279592
2	A2	19	70.0013	4.45928	0.278843
2	A2	20	70.2689	4.42604	0.279561
2	A2	21	70.5365	4.37357	0.281515
2	A2	22	70.8041	4.33716	0.284397
2	A2	23	71.0717	4.30303	0.287981
2	A2	24	71.3393	4.26974	0.292068
2	A2	25	71.6069	4.21946	0.29634
2	A2	26	71.8745	4.18681	0.300378
2	A2	27	72.1421	4.14988	0.303824
2	A2	28	72.4097	4.07782	0.306573
2	A2	29	72.6773	4.05319	0.308772
2	A2	30	72.9449	4.03344	0.31064
2	A2	31	73.2125	3.96912	0.312319
2	A2	32	73.4801	3.92242	0.313943
2	A2	33	73.7477	3.89039	0.315929
2	A2	34	74.0153	3.83733	0.319288
2	A2	35	74.2829	3.80108	0.325771
2	A2	36	74.5505	3.76114	0.33782
2	A2	37	74.8181	3.70526	0.358404
2	A2	38	75.0857	3.685	0.390888
2	A2	39	75.3533	3.62816	0.438954
2	A2	40	75.6209	3.56772	0.506506
2	A2	41	75.8885	3.51665	0.597379
2	A2	42	76.1561	3.43573	0.714714
2	A2	43	76.4237	3.35626	0.860012
2	A2	44	76.6913	3.24348	1.03208
2	A2	45	76.9589	3.10133	1.22604
2	A2	46	77.2265	2.91449	1.43245
2	A2	47	77.4941	2.69885	1.63674
2	A2	48	77.7617	2.44864	1.81909
2	A2	49	78.0293	2.16086	1.95574
2	A2	50	78.2969	1.81727	2.02245
2	A2	51	78.5645	1.44285	2.00024
2	A2	52	78.8321	1.0637	1.88183
2	A2	53	79.0997	0.723909	1.67614
2	A2	54	79.3673	0.49937	1.40807
2	A2	55	79.6349	0.392188	1.11277
2	A2	56	79.9025	0.355268	0.826403
2	A2	57	80.1701	0.341318	0.577164
2	A2	58	80.4377	0.321956	0.380187
2	A2	59	80.7052	0.313203	0.237538
2	A2	60	80.9728	0.308743	0.14207
2	A2	61	81.2404	0.307951	0.0825362
2	A2	62	81.508	0.306144	0.0477002
2	A2	63	81.7757	0.306538	0.0285002
2	A2	64	82.0432	0.306809	0.0185369
2	A2	65	82.3108	0.302146	0.0136607
2	A2	66	82.5784	0.304306	0.0113367
2	A2	67	82.846	0.297895	0.0101168
2	A2	68	83.1136	0.298384	0.00927666
2	A2	69	83.3812	0.299959	0.00855974
2	A2	70	83.6488	0.295412	0.0079747
2	A2	71	83.9164	0.293896	0.00762997
2	A2	72	84.184	0.298608	0.0076102
2	A2	73	84.4516	0.296317	0.00790635
2	A2	74	84.7192	0.289713	0.00840508
2	A2	75	84.9868	0.294356	0.00892747
2	A2	76	85.2544	0.291872	0.00929356
2	A2	77	85.522	0.287176	0.00938508
2	A2	78	85.7896	0.285897	0.00918369
2	A2	79	86.0572	0.288607	0.0087721
2	A2	80	86.3248	0.284332	0.0082997
2	A2	81	86.5924	0.28306	0.00792497
2	A2	82	86.86	0.284374	0.00775683
2	A2	83	87.1276	0.283209	0.0078184
2	A2	84	87.3952	0.279035	0.00804636
2	A2	85	87.6628	0.280766	0.00832204
2	A2	86	87.9304	0.278577	0.00851529
2	A2	87	88.198	0.27644	0.00852254
2	A2	88	88.4656	0.275766	0.00829169
2	A2	89	88.7332	0.274836	0.00783715
2	A2	90	89.0008	0.273606	0.00724332
2	A2	91	89.2684	0.271794	0.00664435
2	A2	92	89.536	0.271495	0.00617457
2	A2	93	89.8036	0.277903	0.0059106
2	A2	94	90.0712	0.268354	0.00584911
2	A2	95	90.3388	0.26782	0.00594395
2	A2	96	90.6064	0.269401	0.00617147
2	A2	97	90.874	0.270561	0.00655642
2	A2	98	91.1416	0.269213	0.00712724
2	A2	99	91.4092	0.264618	0.00784149
2	A2	100	91.6768	0.267959	0.00855638
2	A2	101	91.9444	0.261201	0.00907649
2	A2	102	92.212	0.261703	0.00923853
2	A2	103	92.4796	0.261206	0.00897227
2	A2	104	92.7472	0.261206	0.00830999
2	A2	105	93.0148	0.256416	0.00736499
2	A2	106	93.2824	0.257049	0.0063032
2	A2	107	93.55	0.258539	0.00530786
2	A2	108	93.8176	0.257727	0.00452008
2	A2	109	94.0852	0.257953	0.00397303
2	A2	110	94.3528	0.257757	0.00356866
2	A2	111	94.6204	0.253932	0.00313576
2	A2	112	94.888	0.251624	0.0025438
3	A3	1	65.1845	3.50541	0.148165
3	A3	2	65.4521	3.53133	0.135125
3	A3	3	65.7197	3.53718	0.122793
3	A3	4	65.9873	3.52527	0.114321
3	A3	5	66.2549	3.51977	0.111688
3	A3	6	66.5225	3.49996	0.115146
3	A3	7	66.7901	3.49203	0.123485
3	A3	8	67.0577	3.47744	0.134827
3	A3	9	67.3253	3.43554	0.147388
3	A3	10	67.5929	3.42493	0.159914
3	A3	11	67.8605	3.40325	0.17168
3	A3	12	68.1281	3.3787	0.1823
3	A3	13	68.3957	3.33796	0.191533
3	A3	14	68.6633	3.31369	0.199187
3	A3	15	68.9309	3.28837	0.205128
3	A3	16	69.1985	3.25311	0.209352
3	A3	17	69.4661	3.22014	0.212044
3	A3	18	69.7337	3.18902	0.213622
3	A3	19	70.0013	3.15231	0.214679
3	A3	20	70.2689	3.1286	0.215808
3	A3	21	70.5365	3.10225	0.217406
3	A3	22	70.8041	3.06208	0.219545
3	A3	23	71.0717	3.03693	0.221998
3	A3	24	71.3393	2.99412	0.224358
3	A3	25	71.6069	2.9662	0.226197
3	A3	26	71.8745	2.94234	0.227217
3	A3	27	72.1421	2.89221	0.227358
3	A3	28	72.4097	2.85879	0.226837
3	A3	29	72.6773	2.83215	0.226045
3	A3	30	72.9449	2.80005	0.225335
3	A3	31	73.2125	2.77556	0.224844
3	A3	32	73.4801	2.73309	0.224473
3	A3	33	73.7477	2.69985	0.224062
3	A3	34	74.0153	2.6688	0.223614
3	A3	35	74.2829	2.63283	0.223407
3	A3	36	74.5505	2.60357	0.223932
3	A3	37	74.8181	2.57596	0.225789
3	A3	38	75.0857	2.54025	0.229669
3	A3	39	75.3533	2.50773	0.236556
3	A3	40	75.6209	2.47036	0.2481
3	A3	41	75.8885	2.44298	0.267059
3	A3	42	76.1561	2.40469	0.297661
3	A3	43	76.4237	2.36698	0.345664
3	A3	44	76.6913	2.326	0.417817
3	A3	45	76.9589	2.28218	0.520377
3	A3	46	77.2265	2.22746	0.656544
3	A3	47	77.4941	2.16076	0.82319
3	A3	48	77.7617	2.04883	1.00798
3	A3	49	78.0293	1.88259	1.18853
3	A3	50	78.2969	1.6717	1.33515
3	A3	51	78.5645	1.36737	1.41748
3	A3	52	78.8321	1.01575	1.41355
3	A3	53	79.0997	0.685208	1.31779
3	A3	54	79.3673	0.438408	1.14408
3	A3	55	79.6349	0.330269	0.922139
3	A3	56	79.9025	0.310205	0.68827
3	A3	57	80.1701	0.304383	0.474737
3	A3	58	80.4377	0.302573	0.302155
3	A3	59	80.7052	0.30584	0.177359
3	A3	60	80.9728	0.300213	0.0961919
3	A3	61	81.2404	0.30454	0.0486368
3	A3	62	81.508	0.30491	0.0236124
3	A3	63	81.7757	0.300516	0.0119199
3	A3	64	82.0432	0.303168	0.00723164
3	A3	65	82.3108	0.299726	0.00579968
3	A3	66	82.5784	0.301446	0.00567712
3	A3	67	82.846	0.299902	0.00596723
3	A3	68	83.1136	0.298269	0.00630651
3	A3	69	83.3812	0.295825	0.00657626
3	A3	70	83.6488	0.296564	0.00676319
3	A3	71	83.9164	0.296781	0.00689318
3	A3	72	84.184	0.294	0.00699499
3	A3	73	84.4516	0.291628	0.00707966
3	A3	74	84.7192	0.291883	0.00712944
3	A3	75	84.9868	0.294182	0.00709965
3	A3	76	85.2544	0.289629	0.00693715
3	A3	77	85.522	0.285899	0.00661259
3	A3	78	85.7896	0.287955	0.00614731
3	A3	79	86.0572	0.28785	0.00561159
3	A3	80	86.3248	0.287766	0.00509568
3	A3	81	86.5924	0.283464	0.00467388
3	A3	82	86.86	0.286276	0.00438324
3	A3	83	87.1276	0.283313	0.00421813
3	A3	84	87.3952	0.285178	0.00412972
3	A3	85	87.6628	0.283682	0.00403732
3	A3	86	87.9304	0.281846	0.00386315
3	A3	87	88.198	0.281754	0.00358856
3	A3	88	88.4656	0.279053	0.00329619
3	A3	89	88.7332	0.28263	0.00315061
3	A3	90	89.0008	0.283409	0.00330728
3	A3	91	89.2684	0.281285	0.00380337
3	A3	92	89.536	0.279151	0.00450997
3	A3	93	89.8036	0.281409	0.00519086
3	A3	94	90.0712	0.273325	0.00563234
3	A3	95	90.3388	0.276599	0.00575641
3	A3	96	90.6064	0.277853	0.00564649
3	A3	97	90.874	0.274966	0.00547989
3	A3	98	91.1416	0.275529	0.00542252
3	A3	99	91.4092	0.271604	0.00554891
3	A3	100	91.6768	0.275475	0.00581597
3	A3	101	91.9444	0.273917	0.00608532
3	A3	102	92.212	0.268108	0.00618091
3	A3	103	92.4796	0.269178	0.00596518
3	A3	104	92.7472	0.2689	0.00540612
3	A3	105	93.0148	0.268537	0.00460126
3	A3	106	93.2824	0.268127	0.0037409
3	A3	107	93.55	0.266569	0.00302611
3	A3	108	93.8176	0.2705	0.00257906
3	A3	109	94.0852	0.265633	0.00238762
3	A3	110	94.3528	0.272611	0.00231396
3	A3	111	94.6204	0.260622	0.00217017
3	A3	112	94.888	0.26415	0.00182665
4	A4	1	65.1845	5.25904	0.254599
4	A4	2	65.4521	5.24535	0.248047
4	A4	3	65.7197	5.20114	0.242224
4	A4	4	65.9873	5.19139	0.239027
4	A4	5	66.2549	5.18337	0.239434
4	A4	6	66.5225	5.14555	0.243035
4	A4	7	66.7901	5.08341	0.248383
4	A4	8	67.0577	5.05739	0.253833
4	A4	9	67.3253	5.02243	0.258352
4	A4	10	67.5929	4.98148	0.261852
4	A4	11	67.8605	4.94014	0.264979
4	A4	12	68.1281	4.90224	0.268629
4	A4	13	68.3957	4.87215	0.273428
4	A4	14	68.6633	4.8366	0.279395
4	A4	15	68.9309	4.78796	0.285897
4	A4	16	69.1985	4.75428	0.291872
4	A4	17	69.4661	4.70422	0.296276
4	A4	18	69.7337	4.65882	0.298506
4	A4	19	70.0013	4.61738	0.298637
4	A4	20	70.2689	4.55921	0.297321
4	A4	21	70.5365	4.53016	0.295426
4	A4	22	70.8041	4.49929	0.293621
4	A4	23	71.0717	4.44544	0.292168
4	A4	24	71.3393	4.4008	0.29101
4	A4	25	71.6069	4.3613	0.290018
4	A4	26	71.8745	4.31881	0.289174
4	A4	27	72.1421	4.28188	0.288579
4	A4	28	72.4097	4.23679	0.288318
4	A4	29	72.6773	4.20021	0.288347
4	A4	30	72.9449	4.15785	0.288482
4	A4	31	73.2125	4.11203	0.288508
4	A4	32	73.4801	4.07347	0.288337
4	A4	33	73.7477	4.03565	0.28815
4	A4	34	74.0153	3.9862	0.288503
4	A4	35	74.2829	3.94652	0.290378
4	A4	36	74.5505	3.91035	0.29522
4	A4	37	74.8181	3.86809	0.304982
4	A4	38	75.0857	3.82844	0.322276
4	A4	39	75.3533	3.78972	0.350614
4	A4	40	75.6209	3.73626	0.394681
4	A4	41	75.8885	3.69453	0.460389
4	A4	42	76.1561	3.63886	0.554499
4	A4	43	76.4237	3.5751	0.683502
4	A4	44	76.6913	3.49544	0.851676
4	A4	45	76.9589	3.38525	1.05845
4	A4	46	77.2265	3.25112	1.2957
4	A4	47	77.4941	3.06821	1.546
4	A4	48	77.7617	2.81035	1.78318
4	A4	49	78.0293	2.46518	1.97587
4	A4	50	78.2969	2.06024	2.09359
4	A4	51	78.5645	1.63996	2.11385
4	A4	52	78.8321	1.2514	2.028
4	A4	53	79.0997	0.897987	1.84393
4	A4	54	79.3673	0.609062	1.58483
4	A4	55	79.6349	0.414927	1.28412
4	A4	56	79.9025	0.327015	0.97814
4	A4	57	80.1701	0.296978	0.698463
4	A4	58	80.4377	0.293065	0.466318
4	A4	59	80.7052	0.289858	0.290444
4	A4	60	80.9728	0.290086	0.168583
4	A4	61	81.2404	0.289917	0.0913581
4	A4	62	81.508	0.290789	0.0466894
4	A4	63	81.7757	0.288368	0.0232437
4	A4	64	82.0432	0.290485	0.0122403
4	A4	65	82.3108	0.287316	0.00780183
4	A4	66	82.5784	0.288088	0.00645005
4	A4	67	82.846	0.287079	0.00634001
4	A4	68	83.1136	0.287043	0.00659972
4	A4	69	83.3812	0.281112	0.00688529
4	A4	70	83.6488	0.283665	0.00711208
4	A4	71	83.9164	0.284052	0.00728508
4	A4	72	84.184	0.279765	0.00739221
4	A4	73	84.4516	0.282554	0.00736572
4	A4	74	84.7192	0.279094	0.00711935
4	A4	75	84.9868	0.275105	0.00662579
4	A4	76	85.2544	0.274616	0.00596705
4	A4	77	85.522	0.277913	0.00530687
4	A4	78	85.7896	0.276334	0.00480233
4	A4	79	86.0572	0.27678	0.00451954
4	A4	80	86.3248	0.273816	0.00441687
4	A4	81	86.5924	0.27232	0.00439845
4	A4	82	86.86	0.274614	0.00438712
4	A4	83	87.1276	0.270567	0.00436664
4	A4	84	87.3952	0.27194	0.004373
4	A4	85	87.6628	0.272732	0.00445598
4	A4	86	87.9304	0.269438	0.00464163
4	A4	87	88.198	0.270675	0.00491775
4	A4	88	88.4656	0.268761	0.00524582
4	A4	89	88.7332	0.268604	0.00558285
4	A4	90	89.0008	0.26631	0.00589659
4	A4	91	89.2684	0.266762	0.00616044
4	A4	92	89.536	0.266456	0.00633731
4	A4	93	89.8036	0.264119	0.00637412
4	A4	94	90.0712	0.262364	0.00622539
4	A4	95	90.3388	0.262134	0.00589751
4	A4	96	90.6064	0.26113	0.0054782
4	A4	97	90.874	0.261132	0.00511647
4	A4	98	91.1416	0.261969	0.00495264
4	A4	99	91.4092	0.2612	0.00503912
4	A4	100	91.6768	0.259092	0.00530687
4	A4	101	91.9444	0.257578	0.00560321
4	A4	102	92.212	0.257424	0.00577857
4	A4	103	92.4796	0.255862	0.0057687
4	A4	104	92.7472	0.255235	0.00562653
4	A4	105	93.0148	0.255719	0.0054871
4	A4	106	93.2824	0.252853	0.00548137
4	A4	107	93.55	0.255301	0.00563948
4	A4	108	93.8176	0.256754	0.00583839
4	A4	109	94.0852	0.248408	0.00584057
4	A4	110	94.3528	0.248948	0.00542016
4	A4	111	94.6204	0.247223	0.0045059
4	A4	112	94.888	0.250014	0.00324134
5	A5	1	65.1845	4.98442	0.249441
5	A5	2	65.4521	4.97475	0.243418
5	A5	3	65.7197	4.94909	0.238366
5	A5	4	65.9873	4.94254	0.235773
5	A5	5	66.2549	4.90021	0.236282
5	A5	6	66.5225	4.86825	0.239455
5	A5	7	66.7901	4.84207	0.244169
5	A5	8	67.0577	4.79307	0.249302
5	A5	9	67.3253	4.75748	0.254282
5	A5	10	67.5929	4.71951	0.259165
5	A5	11	67.8605	4.68529	0.264278
5	A5	12	68.1281	4.66269	0.26975
5	A5	13	68.3957	4.6159	0.275301
5	A5	14	68.6633	4.56656	0.280386
5	A5	15	68.9309	4.52804	0.28454
5	A5	16	69.1985	4.49183	0.287634
5	A5	17	69.4661	4.45001	0.28989
5	A5	18	69.7337	4.4041	0.291677
5	A5	19	70.0013	4.36673	0.29327
5	A5	20	70.2689	4.32836	0.294681
5	A5	21	70.5365	4.28675	0.295661
5	A5	22	70.8041	4.23497	0.295835
5	A5	23	71.0717	4.19824	0.29491
5	A5	24	71.3393	4.15351	0.292872
5	A5	25	71.6069	4.11407	0.290058
5	A5	26	71.8745	4.06222	0.287086
5	A5	27	72.1421	4.03432	0.284635
5	A5	28	72.4097	3.99234	0.283184
5	A5	29	72.6773	3.96045	0.282833
5	A5	30	72.9449	3.90833	0.283317
5	A5	31	73.2125	3.88318	0.284203
5	A5	32	73.4801	3.82587	0.28516
5	A5	33	73.7477	3.79231	0.286148
5	A5	34	74.0153	3.75842	0.287499
5	A5	35	74.2829	3.70549	0.28991
5	A5	36	74.5505	3.67192	0.294454
5	A5	37	74.8181	3.62774	0.302666
5	A5	38	75.0857	3.59727	0.31677
5	A5	39	75.3533	3.54531	0.339946
5	A5	40	75.6209	3.50035	0.376521
5	A5	41	75.8885	3.45541	0.431915
5	A5	42	76.1561	3.41874	0.512234
5	A5	43	76.4237	3.35318	0.62346
5	A5	44	76.6913	3.27189	0.770126
5	A5	45	76.9589	3.17876	0.953369
5	A5	46	77.2265	3.05447	1.16845
5	A5	47	77.4941	2.89692	1.4024
5	A5	48	77.7617	2.69351	1.63312
5	A5	49	78.0293	2.40424	1.83124
5	A5	50	78.2969	2.01759	1.96529
5	A5	51	78.5645	1.62825	2.00909
5	A5	52	78.8321	1.2361	1.94898
5	A5	53	79.0997	0.886801	1.78839
5	A5	54	79.3673	0.602863	1.54785
5	A5	55	79.6349	0.411702	1.26022
5	A5	56	79.9025	0.328288	0.96277
5	A5	57	80.1701	0.3035	0.688591
5	A5	58	80.4377	0.299353	0.460226
5	A5	59	80.7052	0.294368	0.287202
5	A5	60	80.9728	0.293817	0.167582
5	A5	61	81.2404	0.294262	0.0920559
5	A5	62	81.508	0.294198	0.0485548
5	A5	63	81.7757	0.292023	0.0257726
5	A5	64	82.0432	0.292676	0.0149744
5	A5	65	82.3108	0.289679	0.0103401
5	A5	66	82.5784	0.288717	0.00846738
5	A5	67	82.846	0.288353	0.00762164
5	A5	68	83.1136	0.285347	0.00706248
5	A5	69	83.3812	0.285519	0.006559
5	A5	70	83.6488	0.285725	0.00608256
5	A5	71	83.9164	0.283548	0.00564176
5	A5	72	84.184	0.285705	0.00522751
5	A5	73	84.4516	0.281838	0.00483388
5	A5	74	84.7192	0.28004	0.00449904
5	A5	75	84.9868	0.281431	0.00431037
5	A5	76	85.2544	0.281771	0.00434938
5	A5	77	85.522	0.283407	0.00461598
5	A5	78	85.7896	0.280376	0.00499738
5	A5	79	86.0572	0.278059	0.00532053
5	A5	80	86.3248	0.277785	0.0054577
5	A5	81	86.5924	0.276818	0.00540614
5	A5	82	86.86	0.275256	0.00527924
5	A5	83	87.1276	0.277413	0.00521414
5	A5	84	87.3952	0.276316	0.00526688
5	A5	85	87.6628	0.274392	0.00537712
5	A5	86	87.9304	0.271643	0.00542817
5	A5	87	88.198	0.27009	0.00535042
5	A5	88	88.4656	0.272642	0.00517706
5	A5	89	88.7332	0.273423	0.00500874
5	A5	90	89.0008	0.269732	0.00492615
5	A5	91	89.2684	0.270342	0.00493471
5	A5	92	89.536	0.267476	0.00498331
5	A5	93	89.8036	0.267617	0.00502483
5	A5	94	90.0712	0.269294	0.00505459
5	A5	95	90.3388	0.267731	0.00509785
5	A5	96	90.6064	0.26455	0.00517523
5	A5	97	90.874	0.26615	0.00528447
5	A5	98	91.1416	0.263892	0.00540885
5	A5	99	91.4092	0.264644	0.00552958
5	A5	100	91.6768	0.263607	0.0056275
5	A5	101	91.9444	0.261968	0.00568224
5	A5	102	92.212	0.259776	0.00568205
5	A5	103	92.4796	0.261565	0.00563636
5	A5	104	92.7472	0.259058	0.00556962
5	A5	105	93.0148	0.260592	0.00548839
5	A5	106	93.2824	0.257683	0.00534796
5	A5	107	93.55	0.2578	0.0050556
5	A5	108	93.8176	0.255593	0.00452335
5	A5	109	94.0852	0.255069	0.00373883
5	A5	110	94.3528	0.25457	0.00279815
5	A5	111	94.6204	0.258554	0.00187092
5	A5	112	94.888	0.256081	0.00111744
6	A6	1	65.1845	4.73936	0.202071
6	A6	2	65.4521	4.7197	0.193404
6	A6	3	65.7197	4.71244	0.184899
6	A6	4	65.9873	4.70203	0.178929
6	A6	5	66.2549	4.67111	0.177146
6	A6	6	66.5225	4.6645	0.179839
6	A6	7	66.7901	4.62818	0.185972
6	A6	8	67.0577	4.60074	0.19379
6	A6	9	67.3253	4.56978	0.201645
6	A6	10	67.5929	4.53964	0.208608
6	A6	11	67.8605	4.49931	0.214657
6	A6	12	68.1281	4.46683	0.220414
6	A6	13	68.3957	4.44532	0.226599
6	A6	14	68.6633	4.41679	0.233498
6	A6	15	68.9309	4.36941	0.240748
6	A6	16	69.1985	4.34741	0.247527
6	A6	17	69.4661	4.30432	0.253042
6	A6	18	69.7337	4.25182	0.256998
6	A6	19	70.0013	4.21531	0.259709
6	A6	20	70.2689	4.18266	0.261812
6	A6	21	70.5365	4.15485	0.26379
6	A6	22	70.8041	4.11876	0.265711
6	A6	23	71.0717	4.05607	0.267315
6	A6	24	71.3393	4.02638	0.268338
6	A6	25	71.6069	3.98449	0.268733
6	A6	26	71.8745	3.94615	0.268648
6	A6	27	72.1421	3.91491	0.268263
6	A6	28	72.4097	3.87144	0.267717
6	A6	29	72.6773	3.82298	0.267181
6	A6	30	72.9449	3.78263	0.266958
6	A6	31	73.2125	3.75898	0.267418
6	A6	32	73.4801	3.71141	0.268792
6	A6	33	73.7477	3.68307	0.270999
6	A6	34	74.0153	3.63596	0.273719
6	A6	35	74.2829	3.59016	0.276708
6	A6	36	74.5505	3.54888	0.280214
6	A6	37	74.8181	3.5087	0.285293
6	A6	38	75.0857	3.47048	0.294013
6	A6	39	75.3533	3.4341	0.309587
6	A6	40	75.6209	3.38392	0.33649
6	A6	41	75.8885	3.34153	0.380441
6	A6	42	76.1561	3.30239	0.448043
6	A6	43	76.4237	3.25831	0.545919
6	A6	44	76.6913	3.18972	0.679255
6	A6	45	76.9589	3.10284	0.849846
6	A6	46	77.2265	2.99699	1.05382
6	A6	47	77.4941	2.84752	1.27958
6	A6	48	77.7617	2.63913	1.50684
6	A6	49	78.0293	2.37311	1.70778
6	A6	50	78.2969	2.0394	1.85117
6	A6	51	78.5645	1.63769	1.90908
6	A6	52	78.8321	1.23813	1.86449
6	A6	53	79.0997	0.862919	1.7174
6	A6	54	79.3673	0.56092	1.48639
6	A6	55	79.6349	0.374372	1.20467
6	A6	56	79.9025	0.317117	0.911511
6	A6	57	80.1701	0.306125	0.642229
6	A6	58	80.4377	0.301934	0.420551
6	A6	59	80.7052	0.302029	0.255746
6	A6	60	80.9728	0.299495	0.144657
6	A6	61	81.2404	0.300429	0.0766371
6	A6	62	81.508	0.29983	0.0387939
6	A6	63	81.7757	0.297505	0.0196905
6	A6	64	82.0432	0.298582	0.0109712
6	A6	65	82.3108	0.296484	0.00738469
6	A6	66	82.5784	0.296957	0.00603421
6	A6	67	82.846	0.295438	0.00550917
6	A6	68	83.1136	0.293382	0.00521903
6	A6	69	83.3812	0.292253	0.00497237
6	A6	70	83.6488	0.29458	0.00474304
6	A6	71	83.9164	0.293052	0.00455058
6	A6	72	84.184	0.292186	0.00441875
6	A6	73	84.4516	0.288366	0.00437444
6	A6	74	84.7192	0.290648	0.0044508
6	A6	75	84.9868	0.292506	0.00467154
6	A6	76	85.2544	0.289045	0.00502455
6	A6	77	85.522	0.288904	0.00545028
6	A6	78	85.7896	0.285784	0.00585577
6	A6	79	86.0572	0.287638	0.00614119
6	A6	80	86.3248	0.286755	0.00622511
6	A6	81	86.5924	0.284394	0.00606698
6	A6	82	86.86	0.281743	0.00568824
6	A6	83	87.1276	0.280382	0.00517706
6	A6	84	87.3952	0.284801	0.00465655
6	A6	85	87.6628	0.281733	0.0042276
6	A6	86	87.9304	0.28042	0.00392556
6	A6	87	88.198	0.280006	0.00372897
6	A6	88	88.4656	0.279079	0.00360953
6	A6	89	88.7332	0.27968	0.00357473
6	A6	90	89.0008	0.280053	0.00366256
6	A6	91	89.2684	0.278103	0.00389661
6	A6	92	89.536	0.278194	0.00424471
6	A6	93	89.8036	0.278294	0.00462186
6	A6	94	90.0712	0.274336	0.00493977
6	A6	95	90.3388	0.275232	0.00516622
6	A6	96	90.6064	0.273722	0.00534535
6	A6	97	90.874	0.274841	0.00555748
6	A6	98	91.1416	0.275181	0.00584421
6	A6	99	91.4092	0.271602	0.00615586
6	A6	100	91.6768	0.268743	0.0063633
6	A6	101	91.9444	0.270363	0.00632847
6	A6	102	92.212	0.269175	0.00598676
6	A6	103	92.4796	0.268191	0.00539563
6	A6	104	92.7472	0.263743	0.00472401
6	A6	105	93.0148	0.267664	0.00418286
6	A6	106	93.2824	0.272128	0.00392367
6	A6	107	93.55	0.265945	0.00395408
6	A6	108	93.8176	0.262934	0.00412928
6	A6	109	94.0852	0.264361	0.00422883
6	A6	110	94.3528	0.265851	0.00407205
6	A6	111	94.6204	0.262119	0.00359822
6	A6	112	94.888	0.260987	0.00287398
7	A7	1	65.1845	4.58603	0.197416
7	A7	2	65.4521	4.58429	0.190479
7	A7	3	65.7197	4.57275	0.183804
7	A7	4	65.9873	4.54473	0.179083
7	A7	5	66.2549	4.53758	0.177447
7	A7	6	66.5225	4.50472	0.179136
7	A7	7	66.7901	4.47896	0.183628
7	A7	8	67.0577	4.4434	0.190012
7	A7	9	67.3253	4.43623	0.19735
7	A7	10	67.5929	4.38989	0.204869
7	A7	11	67.8605	4.35965	0.212017
7	A7	12	68.1281	4.33342	0.218445
7	A7	13	68.3957	4.30602	0.22401
7	A7	14	68.6633	4.24615	0.228753
7	A7	15	68.9309	4.23144	0.232872
7	A7	16	69.1985	4.21081	0.236664
7	A7	17	69.4661	4.15189	0.240501
7	A7	18	69.7337	4.1189	0.244759
7	A7	19	70.0013	4.0946	0.249661
7	A7	20	70.2689	4.05086	0.255046
7	A7	21	70.5365	4.02629	0.260264
7	A7	22	70.8041	3.98202	0.264391
7	A7	23	71.0717	3.93724	0.26672
7	A7	24	71.3393	3.87206	0.267238
7	A7	25	71.6069	3.8537	0.266683
7	A7	26	71.8745	3.82354	0.266116
7	A7	27	72.1421	3.77814	0.266282
7	A7	28	72.4097	3.74156	0.267215
7	A7	29	72.6773	3.71056	0.268332
7	A7	30	72.9449	3.65422	0.2689
7	A7	31	73.2125	3.61733	0.268531
7	A7	32	73.4801	3.57793	0.267395
7	A7	33	73.7477	3.54118	0.266093
7	A7	34	74.0153	3.50749	0.265385
7	A7	35	74.2829	3.47061	0.265992
7	A7	36	74.5505	3.41478	0.268617
7	A7	37	74.8181	3.39381	0.274144
7	A7	38	75.0857	3.3554	0.28396
7	A7	39	75.3533	3.3078	0.300331
7	A7	40	75.6209	3.27314	0.32676
7	A7	41	75.8885	3.21722	0.368159
7	A7	42	76.1561	3.18379	0.430627
7	A7	43	76.4237	3.13959	0.520659
7	A7	44	76.6913	3.07751	0.643793
7	A7	45	76.9589	2.99157	0.802723
7	A7	46	77.2265	2.89526	0.995064
7	A7	47	77.4941	2.7511	1.21114
7	A7	48	77.7617	2.5677	1.43261
7	A7	49	78.0293	2.32485	1.63312
7	A7	50	78.2969	1.99825	1.78185
7	A7	51	78.5645	1.62423	1.85
7	A7	52	78.8321	1.22604	1.81872
7	A7	53	79.0997	0.852077	1.68562
7	A7	54	79.3673	0.552179	1.46713
7	A7	55	79.6349	0.363344	1.19504
7	A7	56	79.9025	0.300512	0.908141
7	A7	57	80.1701	0.288259	0.642171
7	A7	58	80.4377	0.290189	0.421751
7	A7	59	80.7052	0.286719	0.257135
7	A7	60	80.9728	0.284537	0.145906
7	A7	61	81.2404	0.289071	0.0777838
7	A7	62	81.508	0.282609	0.0399112
7	A7	63	81.7757	0.285072	0.0207081
7	A7	64	82.0432	0.280786	0.0116636
7	A7	65	82.3108	0.283792	0.0074839
7	A7	66	82.5784	0.278275	0.00538586
7	A7	67	82.846	0.276984	0.004183
7	A7	68	83.1136	0.282135	0.00350369
7	A7	69	83.3812	0.280751	0.00325388
7	A7	70	83.6488	0.281502	0.00333566
7	A7	71	83.9164	0.277189	0.00358123
7	A7	72	84.184	0.278314	0.00382087
7	A7	73	84.4516	0.27682	0.00397571
7	A7	74	84.7192	0.275433	0.00408555
7	A7	75	84.9868	0.277438	0.00425452
7	A7	76	85.2544	0.277248	0.00455809
7	A7	77	85.522	0.274781	0.00498035
7	A7	78	85.7896	0.274493	0.00541966
7	A7	79	86.0572	0.274275	0.00575098
7	A7	80	86.3248	0.270663	0.00589942
7	A7	81	86.5924	0.271304	0.00587521
7	A7	82	86.86	0.269456	0.00575147
7	A7	83	87.1276	0.271282	0.00560776
7	A7	84	87.3952	0.269305	0.00548518
7	A7	85	87.6628	0.265208	0.00538852
7	A7	86	87.9304	0.267323	0.00532146
7	A7	87	88.198	0.266494	0.00530839
7	A7	88	88.4656	0.266253	0.00537168
7	A7	89	88.7332	0.2653	0.00548027
7	A7	90	89.0008	0.264733	0.00553071
7	A7	91	89.2684	0.262207	0.00539577
7	A7	92	89.536	0.258528	0.00501794
7	A7	93	89.8036	0.26234	0.00447308
7	A7	94	90.0712	0.262195	0.00395158
7	A7	95	90.3388	0.261946	0.00366394
7	A7	96	90.6064	0.259465	0.00373845
7	A7	97	90.874	0.260418	0.00416784
7	A7	98	91.1416	0.259996	0.00481944
7	A7	99	91.4092	0.258507	0.0054838
7	A7	100	91.6768	0.256884	0.00593742
7	A7	101	91.9444	0.255167	0.00601318
7	A7	102	92.212	0.253218	0.00566551
7	A7	103	92.4796	0.253916	0.00500331
7	A7	104	92.7472	0.252899	0.00425599
7	A7	105	93.0148	0.255923	0.00367642
7	A7	106	93.2824	0.253297	0.0034234
7	A7	107	93.55	0.252937	0.00348888
7	A7	108	93.8176	0.252845	0.00370808
7	A7	109	94.0852	0.2516	0.00384395
7	A7	110	94.3528	0.248838	0.00370003
7	A7	111	94.6204	0.250652	0.00320559
7	A7	112	94.888	0.247614	0.00243711
8	A8	1	65.1845	5.61126	0.277457
8	A8	2	65.4521	5.56795	0.278744
8	A8	3	65.7197	5.52544	0.279302
8	A8	4	65.9873	5.50028	0.278888
8	A8	5	66.2549	5.44979	0.277643
8	A8	6	66.5225	5.41282	0.275973
8	A8	7	66.7901	5.37953	0.274369
8	A8	8	67.0577	5.32968	0.273263
8	A8	9	67.3253	5.30687	0.272983
8	A8	10	67.5929	5.24638	0.273724
8	A8	11	67.8605	5.22217	0.275487
8	A8	12	68.1281	5.17763	0.278013
8	A8	13	68.3957	5.16051	0.280856
8	A8	14	68.6633	5.0835	0.2836
8	A8	15	68.9309	5.05264	0.286047
8	A8	16	69.1985	5.01248	0.288244
8	A8	17	69.4661	4.98031	0.290282
8	A8	18	69.7337	4.93873	0.292074
8	A8	19	70.0013	4.89372	0.293373
8	A8	20	70.2689	4.83395	0.293986
8	A8	21	70.5365	4.80724	0.294035
8	A8	22	70.8041	4.7612	0.29396
8	A8	23	71.0717	4.71421	0.294293
8	A8	24	71.3393	4.68113	0.29533
8	A8	25	71.6069	4.63679	0.29694
8	A8	26	71.8745	4.59594	0.298613
8	A8	27	72.1421	4.5424	0.299722
8	A8	28	72.4097	4.50769	0.299828
8	A8	29	72.6773	4.45352	0.298908
8	A8	30	72.9449	4.4163	0.297335
8	A8	31	73.2125	4.37121	0.295694
8	A8	32	73.4801	4.33608	0.294526
8	A8	33	73.7477	4.29145	0.294152
8	A8	34	74.0153	4.24845	0.294702
8	A8	35	74.2829	4.20601	0.296362
8	A8	36	74.5505	4.16394	0.299769
8	A8	37	74.8181	4.11958	0.306474
8	A8	38	75.0857	4.0689	0.319301
8	A8	39	75.3533	4.03681	0.342572
8	A8	40	75.6209	3.99997	0.382156
8	A8	41	75.8885	3.94742	0.445279
8	A8	42	76.1561	3.89373	0.539975
8	A8	43	76.4237	3.84709	0.673846
8	A8	44	76.6913	3.76251	0.851919
8	A8	45	76.9589	3.6515	1.07368
8	A8	46	77.2265	3.53535	1.33011
8	A8	47	77.4941	3.34111	1.60204
8	A8	48	77.7617	3.06496	1.86123
8	A8	49	78.0293	2.68133	2.07458
8	A8	50	78.2969	2.26288	2.2107
8	A8	51	78.5645	1.8312	2.24675
8	A8	52	78.8321	1.42223	2.17355
8	A8	53	79.0997	1.04119	1.99778
8	A8	54	79.3673	0.725456	1.74076
8	A8	55	79.6349	0.489635	1.43425
8	A8	56	79.9025	0.356919	1.11422
8	A8	57	80.1701	0.312358	0.813795
8	A8	58	80.4377	0.306488	0.557317
8	A8	59	80.7052	0.29779	0.357178
8	A8	60	80.9728	0.298659	0.214124
8	A8	61	81.2404	0.297451	0.120407
8	A8	62	81.508	0.294566	0.0641523
8	A8	63	81.7757	0.298382	0.0332457
8	A8	64	82.0432	0.294827	0.0177233
8	A8	65	82.3108	0.293497	0.010582
8	A8	66	82.5784	0.294845	0.00751966
8	A8	67	82.846	0.291661	0.00622566
8	A8	68	83.1136	0.289198	0.00564902
8	A8	69	83.3812	0.291772	0.00541759
8	A8	70	83.6488	0.2903	0.00543553
8	A8	71	83.9164	0.291411	0.00564277
8	A8	72	84.184	0.289588	0.0059207
8	A8	73	84.4516	0.285386	0.00611575
8	A8	74	84.7192	0.287971	0.00611816
8	A8	75	84.9868	0.283802	0.00592418
8	A8	76	85.2544	0.284562	0.00563019
8	A8	77	85.522	0.283528	0.0053626
8	A8	78	85.7896	0.285803	0.00519266
8	A8	79	86.0572	0.283567	0.00509699
8	A8	80	86.3248	0.281721	0.00498993
8	A8	81	86.5924	0.278451	0.00479924
8	A8	82	86.86	0.281404	0.00452515
8	A8	83	87.1276	0.279003	0.00424181
8	A8	84	87.3952	0.280571	0.00404807
8	A8	85	87.6628	0.278309	0.00400932
8	A8	86	87.9304	0.277492	0.00412837
8	A8	87	88.198	0.278555	0.004351
8	A8	88	88.4656	0.278356	0.00459818
8	A8	89	88.7332	0.273261	0.00480404
8	A8	90	89.0008	0.276274	0.00494698
8	A8	91	89.2684	0.273133	0.0050532
8	A8	92	89.536	0.27661	0.00516812
8	A8	93	89.8036	0.272413	0.00531283
8	A8	94	90.0712	0.271772	0.00545872
8	A8	95	90.3388	0.270505	0.005538
8	A8	96	90.6064	0.272029	0.00548011
8	A8	97	90.874	0.268774	0.00524723
8	A8	98	91.1416	0.268652	0.00485598
8	A8	99	91.4092	0.267618	0.00438251
8	A8	100	91.6768	0.268361	0.00395024
8	A8	101	91.9444	0.267448	0.00369187
8	A8	102	92.212	0.267488	0.00369153
8	A8	103	92.4796	0.269345	0.00393259
8	A8	104	92.7472	0.264804	0.00429049
8	A8	105	93.0148	0.26531	0.00458747
8	A8	106	93.2824	0.262852	0.00468286
8	A8	107	93.55	0.2628	0.00453975
8	A8	108	93.8176	0.263627	0.00421933
8	A8	109	94.0852	0.263402	0.00381081
8	A8	110	94.3528	0.26331	0.00335648
8	A8	111	94.6204	0.26118	0.00283522
8	A8	112	94.888	0.257139	0.00221416
9	A9	1	65.1845	5.46674	0.275618
9	A9	2	65.4521	5.44181	0.272815
9	A9	3	65.7197	5.39939	0.268917
9	A9	4	65.9873	5.37606	0.264823
9	A9	5	66.2549	5.3353	0.261719
9	A9	6	66.5225	5.30337	0.26057
9	A9	7	66.7901	5.28318	0.261691
9	A9	8	67.0577	5.2397	0.264739
9	A9	9	67.3253	5.21159	0.269043
9	A9	10	67.5929	5.15009	0.274039
9	A9	11	67.8605	5.12293	0.279437
9	A9	12	68.1281	5.09309	0.285069
9	A9	13	68.3957	5.06976	0.290652
9	A9	14	68.6633	4.99762	0.295786
9	A9	15	68.9309	4.96702	0.300168
9	A9	16	69.1985	4.9224	0.303849
9	A9	17	69.4661	4.88843	0.30724
9	A9	18	69.7337	4.84469	0.310899
9	A9	19	70.0013	4.80754	0.315271
9	A9	20	70.2689	4.7539	0.320501
9	A9	21	70.5365	4.71851	0.326382
9	A9	22	70.8041	4.66913	0.332358
9	A9	23	71.0717	4.63437	0.337647
9	A9	24	71.3393	4.58144	0.341479
9	A9	25	71.6069	4.51614	0.343399
9	A9	26	71.8745	4.4769	0.343421
9	A9	27	72.1421	4.43515	0.341925
9	A9	28	72.4097	4.38632	0.339359
9	A9	29	72.6773	4.34587	0.336026
9	A9	30	72.9449	4.29419	0.332083
9	A9	31	73.2125	4.24404	0.327775
9	A9	32	73.4801	4.2034	0.323616
9	A9	33	73.7477	4.16287	0.320438
9	A9	34	74.0153	4.12301	0.319275
9	A9	35	74.2829	4.08012	0.321316
9	A9	36	74.5505	4.03252	0.328021
9	A9	37	74.8181	3.99618	0.341403
9	A9	38	75.0857	3.95128	0.364292
9	A9	39	75.3533	3.90608	0.40042
9	A9	40	75.6209	3.85518	0.454227
9	A9	41	75.8885	3.81775	0.530456
9	A9	42	76.1561	3.74349	0.633608
9	A9	43	76.4237	3.67109	0.767338
9	A9	44	76.6913	3.57857	0.933646
9	A9	45	76.9589	3.44165	1.13157
9	A9	46	77.2265	3.29172	1.3553
9	A9	47	77.4941	3.11424	1.59217
9	A9	48	77.7617	2.89785	1.82174
9	A9	49	78.0293	2.57581	2.01717
9	A9	50	78.2969	2.20075	2.14957
9	A9	51	78.5645	1.7991	2.19438
9	A9	52	78.8321	1.4114	2.13779
9	A9	53	79.0997	1.05067	1.98106
9	A9	54	79.3673	0.744553	1.74113
9	A9	55	79.6349	0.520837	1.44728
9	A9	56	79.9025	0.395066	1.13471
9	A9	57	80.1701	0.338105	0.837035
9	A9	58	80.4377	0.324841	0.579737
9	A9	59	80.7052	0.322764	0.376586
9	A9	60	80.9728	0.319756	0.229606
9	A9	61	81.2404	0.31977	0.132001
9	A9	62	81.508	0.317145	0.0724246
9	A9	63	81.7757	0.31372	0.0389418
9	A9	64	82.0432	0.315472	0.0215698
9	A9	65	82.3108	0.313751	0.013225
9	A9	66	82.5784	0.313235	0.0095067
9	A9	67	82.846	0.312683	0.00796211
9	A9	68	83.1136	0.311092	0.00733286
9	A9	69	83.3812	0.308688	0.00701177
9	A9	70	83.6488	0.31021	0.00672942
9	A9	71	83.9164	0.307916	0.00639832
9	A9	72	84.184	0.306834	0.0060378
9	A9	73	84.4516	0.305677	0.00572552
9	A9	74	84.7192	0.305123	0.00554715
9	A9	75	84.9868	0.308515	0.00554655
9	A9	76	85.2544	0.303219	0.00569413
9	A9	77	85.522	0.304067	0.00589291
9	A9	78	85.7896	0.30208	0.00602113
9	A9	79	86.0572	0.303401	0.00598697
9	A9	80	86.3248	0.299911	0.00577073
9	A9	81	86.5924	0.299344	0.00543649
9	A9	82	86.86	0.299376	0.00510887
9	A9	83	87.1276	0.299444	0.00492437
9	A9	84	87.3952	0.298243	0.00497608
9	A9	85	87.6628	0.298582	0.00527733
9	A9	86	87.9304	0.296168	0.00576232
9	A9	87	88.198	0.296514	0.00631652
9	A9	88	88.4656	0.294164	0.00681692
9	A9	89	88.7332	0.293477	0.00715908
9	A9	90	89.0008	0.294152	0.00726728
9	A9	91	89.2684	0.289598	0.00710113
9	A9	92	89.536	0.290232	0.00666801
9	A9	93	89.8036	0.290426	0.00604088
9	A9	94	90.0712	0.287718	0.00536312
9	A9	95	90.3388	0.288073	0.0048241
9	A9	96	90.6064	0.290539	0.0046018
9	A9	97	90.874	0.287161	0.00479172
9	A9	98	91.1416	0.288189	0.00535493
9	A9	99	91.4092	0.287864	0.00611296
9	A9	100	91.6768	0.282332	0.00680207
9	A9	101	91.9444	0.285636	0.00716838
9	A9	102	92.212	0.281275	0.00706595
9	A9	103	92.4796	0.278009	0.00651479
9	A9	104	92.7472	0.283344	0.00568638
9	A9	105	93.0148	0.279656	0.00482091
9	A9	106	93.2824	0.282563	0.00411545
9	A9	107	93.55	0.277735	0.00364025
9	A9	108	93.8176	0.280564	0.00332748
9	A9	109	94.0852	0.279503	0.00303003
9	A9	110	94.3528	0.277642	0.00261459
9	A9	111	94.6204	0.274889	0.0020366
9	A9	112	94.888	0.28017	0.00135921
10	A10	1	65.1845	2.39623	0.059818
10	A10	2	65.4521	2.39534	0.0561732
10	A10	3	65.7197	2.394	0.0522407
10	A10	4	65.9873	2.38646	0.0489535
10	A10	5	66.2549	2.38236	0.0471113
10	A10	6	66.5225	2.37687	0.0471241
10	A10	7	66.7901	2.37202	0.0489386
10	A10	8	67.0577	2.36522	0.0521412
10	A10	9	67.3253	2.3536	0.0561578
10	A10	10	67.5929	2.34856	0.0604459
10	A10	11	67.8605	2.33455	0.0646111
10	A10	12	68.1281	2.32288	0.0684312
10	A10	13	68.3957	2.31803	0.0718106
10	A10	14	68.6633	2.29813	0.0747232
10	A10	15	68.9309	2.29412	0.0771673
10	A10	16	69.1985	2.2732	0.0791675
10	A10	17	69.4661	2.26817	0.0807905
10	A10	18	69.7337	2.25318	0.082171
10	A10	19	70.0013	2.23422	0.0835003
10	A10	20	70.2689	2.22824	0.0849731
10	A10	21	70.5365	2.21467	0.0867079
10	A10	22	70.8041	2.20146	0.0886926
10	A10	23	71.0717	2.18464	0.0907866
10	A10	24	71.3393	2.17297	0.0927938
10	A10	25	71.6069	2.15686	0.0945627
10	A10	26	71.8745	2.14049	0.0960541
10	A10	27	72.1421	2.1225	0.0973504
10	A10	28	72.4097	2.11501	0.0985907
10	A10	29	72.6773	2.09526	0.0998944
10	A10	30	72.9449	2.07838	0.101303
10	A10	31	73.2125	2.06844	0.102799
10	A10	32	73.4801	2.04832	0.104368
10	A10	33	73.7477	2.02956	0.106088
10	A10	34	74.0153	2.01615	0.108185
10	A10	35	74.2829	1.99755	0.111054
10	A10	36	74.5505	1.98312	0.115296
10	A10	37	74.8181	1.96791	0.121821
10	A10	38	75.0857	1.94371	0.132016
10	A10	39	75.3533	1.92623	0.147872
10	A10	40	75.6209	1.90763	0.171944
10	A10	41	75.8885	1.89076	0.207034
10	A10	42	76.1561	1.86492	0.255623
10	A10	43	76.4237	1.82968	0.319203
10	A10	44	76.6913	1.79313	0.397703
10	A10	45	76.9589	1.72872	0.489153
10	A10	46	77.2265	1.64824	0.58962
10	A10	47	77.4941	1.5423	0.693281
10	A10	48	77.7617	1.41066	0.792483
10	A10	49	78.0293	1.27385	0.87784
10	A10	50	78.2969	1.11436	0.938709
10	A10	51	78.5645	0.932217	0.964544
10	A10	52	78.8321	0.721792	0.947303
10	A10	53	79.0997	0.521622	0.884329
10	A10	54	79.3673	0.343957	0.780428
10	A10	55	79.6349	0.225862	0.647819
10	A10	56	79.9025	0.167804	0.50353
10	A10	57	80.1701	0.153832	0.365058
10	A10	58	80.4377	0.156191	0.246067
10	A10	59	80.7052	0.15517	0.153813
10	A10	60	80.9728	0.154683	0.0890102
10	A10	61	81.2404	0.153568	0.0476632
10	A10	62	81.508	0.152807	0.0236602
10	A10	63	81.7757	0.153624	0.0109763
10	A10	64	82.0432	0.154739	0.00489158
10	A10	65	82.3108	0.15202	0.00226592
10	A10	66	82.5784	0.15497	0.00125631
10	A10	67	82.846	0.15434	0.000881812
10	A10	68	83.1136	0.15168	0.000671827
10	A10	69	83.3812	0.152568	0.000452275
10	A10	70	83.6488	0.152423	0.00022284
10	A10	71	83.9164	0.152992	6.57987e-05
10	A10	72	84.184	0.15399	6.29838e-05
10	A10	73	84.4516	0.153277	0.000234131
10	A10	74	84.7192	0.154317	0.000517257
10	A10	75	84.9868	0.152036	0.000795751
10	A10	76	85.2544	0.153935	0.000955216
10	A10	77	85.522	0.151407	0.000938224
10	A10	78	85.7896	0.15164	0.000769456
10	A10	79	86.0572	0.151481	0.000536456
10	A10	80	86.3248	0.152345	0.000336669
10	A10	81	86.5924	0.153652	0.000224367
10	A10	82	86.86	0.152726	0.000192694
10	A10	83	87.1276	0.150067	0.000200152
10	A10	84	87.3952	0.151657	0.000214199
10	A10	85	87.6628	0.153725	0.000232514
10	A10	86	87.9304	0.153262	0.000268596
10	A10	87	88.198	0.150102	0.000324297
10	A10	88	88.4656	0.151567	0.00037797
10	A10	89	88.7332	0.153923	0.000395388
10	A10	90	89.0008	0.150144	0.000348073
10	A10	91	89.2684	0.152082	0.000226298
10	A10	92	89.536	0.15148	4.62918e-05
10	A10	93	89.8036	0.151459	-0.000145448
10	A10	94	90.0712	0.152171	-0.000276492
10	A10	95	90.3388	0.151382	-0.000271042
10	A10	96	90.6064	0.153441	-8.94219e-05
10	A10	97	90.874	0.152838	0.000234734
10	A10	98	91.1416	0.152107	0.000589407
10	A10	99	91.4092	0.151218	0.000825257
10	A10	100	91.6768	0.150401	0.000827245
10	A10	101	91.9444	0.14941	0.000572558
10	A10	102	92.212	0.152944	0.000135595
10	A10	103	92.4796	0.150935	-0.000360935
10	A10	104	92.7472	0.152643	-0.000809018
10	A10	105	93.0148	0.151047	-0.0011458
10	A10	106	93.2824	0.151312	-0.00134148
10	A10	107	93.55	0.152821	-0.00137533
10	A10	108	93.8176	0.153652	-0.00123761
10	A10	109	94.0852	0.153983	-0.00095462
10	A10	110	94.3528	0.153446	-0.000604678
10	A10	111	94.6204	0.14981	-0.000293292
10	A10	112	94.888	0.153321	-0.00010023
11	A11	1	65.1845	1.63904	0.025234
11	A11	2	65.4521	1.63827	0.0229774
11	A11	3	65.7197	1.64161	0.0206701
11	A11	4	65.9873	1.63822	0.0188575
11	A11	5	66.2549	1.63886	0.0179365
11	A11	6	66.5225	1.63668	0.0180565
11	A11	7	66.7901	1.63017	0.0191476
11	A11	8	67.0577	1.62826	0.021015
11	A11	9	67.3253	1.62869	0.0234141
11	A11	10	67.5929	1.62015	0.0260742
11	A11	11	67.8605	1.61981	0.0287126
11	A11	12	68.1281	1.61171	0.0310776
11	A11	13	68.3957	1.6057	0.0330216
11	A11	14	68.6633	1.59855	0.0345661
11	A11	15	68.9309	1.59183	0.0358941
11	A11	16	69.1985	1.58599	0.0372627
11	A11	17	69.4661	1.58434	0.0388758
11	A11	18	69.7337	1.57662	0.0407874
11	A11	19	70.0013	1.56833	0.0428957
11	A11	20	70.2689	1.56041	0.0450105
11	A11	21	70.5365	1.55322	0.0469522
11	A11	22	70.8041	1.54559	0.0486275
11	A11	23	71.0717	1.53362	0.050046
11	A11	24	71.3393	1.52595	0.0512765
11	A11	25	71.6069	1.51991	0.052382
11	A11	26	71.8745	1.50942	0.0533698
11	A11	27	72.1421	1.50292	0.0541978
11	A11	28	72.4097	1.48768	0.0548276
11	A11	29	72.6773	1.47971	0.0552839
11	A11	30	72.9449	1.47352	0.0556702
11	A11	31	73.2125	1.46082	0.0561302
11	A11	32	73.4801	1.45562	0.0567924
11	A11	33	73.7477	1.44289	0.0577394
11	A11	34	74.0153	1.43437	0.0590282
11	A11	35	74.2829	1.42587	0.0607555
11	A11	36	74.5505	1.41145	0.0631385
11	A11	37	74.8181	1.40387	0.0665926
11	A11	38	75.0857	1.39479	0.071802
11	A11	39	75.3533	1.37927	0.0797748
11	A11	40	75.6209	1.37265	0.0918778
11	A11	41	75.8885	1.3561	0.109811
11	A11	42	76.1561	1.34252	0.135483
11	A11	43	76.4237	1.32547	0.17074
11	A11	44	76.6913	1.30316	0.21698
11	A11	45	76.9589	1.27216	0.274651
11	A11	46	77.2265	1.22758	0.342716
11	A11	47	77.4941	1.1659	0.41813
11	A11	48	77.7617	1.09304	0.495482
11	A11	49	78.0293	0.994547	0.567023
11	A11	50	78.2969	0.876091	0.623376
11	A11	51	78.5645	0.732074	0.655091
11	A11	52	78.8321	0.574093	0.654877
11	A11	53	79.0997	0.421799	0.619889
11	A11	54	79.3673	0.285412	0.553165
11	A11	55	79.6349	0.185302	0.463431
11	A11	56	79.9025	0.137901	0.363104
11	A11	57	80.1701	0.129472	0.265116
11	A11	58	80.4377	0.126174	0.179787
11	A11	59	80.7052	0.12765	0.112886
11	A11	60	80.9728	0.126965	0.0654234
11	A11	61	81.2404	0.126896	0.0348685
11	A11	62	81.508	0.127258	0.016986
11	A11	63	81.7757	0.12728	0.00745586
11	A11	64	82.0432	0.126553	0.00282964
11	A11	65	82.3108	0.12625	0.00080115
11	A11	66	82.5784	0.128023	3.29288e-05
11	A11	67	82.846	0.128702	-0.000173072
11	A11	68	83.1136	0.127219	-0.000166119
11	A11	69	83.3812	0.126598	-0.000125691
11	A11	70	83.6488	0.127336	-0.000142141
11	A11	71	83.9164	0.128327	-0.000244331
11	A11	72	84.184	0.126265	-0.000410826
11	A11	73	84.4516	0.127758	-0.000583116
11	A11	74	84.7192	0.126705	-0.000689086
11	A11	75	84.9868	0.128306	-0.000675513
11	A11	76	85.2544	0.129486	-0.000538902
11	A11	77	85.522	0.128538	-0.000333971
11	A11	78	85.7896	0.128167	-0.00014844
11	A11	79	86.0572	0.126683	-5.44787e-05
11	A11	80	86.3248	0.128285	-6.7577e-05
11	A11	81	86.5924	0.127832	-0.000140784
11	A11	82	86.86	0.12772	-0.000197458
11	A11	83	87.1276	0.129909	-0.000183084
11	A11	84	87.3952	0.127448	-0.000102853
11	A11	85	87.6628	0.129067	-2.33566e-05
11	A11	86	87.9304	0.127158	-3.5157e-05
11	A11	87	88.198	0.128627	-0.000195536
11	A11	88	88.4656	0.12603	-0.000484125
11	A11	89	88.7332	0.128283	-0.00080133
11	A11	90	89.0008	0.129694	-0.00101472
11	A11	91	89.2684	0.130931	-0.00102716
11	A11	92	89.536	0.128157	-0.000822897
11	A11	93	89.8036	0.129116	-0.000464943
11	A11	94	90.0712	0.129131	-5.56341e-05
11	A11	95	90.3388	0.129858	0.000306084
11	A11	96	90.6064	0.128541	0.000546092
11	A11	97	90.874	0.128238	0.000620646
11	A11	98	91.1416	0.128409	0.00052167
11	A11	99	91.4092	0.127525	0.000285877
11	A11	100	91.6768	0.127782	-8.00554e-06
11	A11	101	91.9444	0.129431	-0.000266153
11	A11	102	92.212	0.13047	-0.000421571
11	A11	103	92.4796	0.127507	-0.000462856
11	A11	104	92.7472	0.128933	-0.000429066
11	A11	105	93.0148	0.129197	-0.000376145
11	A11	106	93.2824	0.128877	-0.000342441
11	A11	107	93.55	0.128525	-0.000335774
11	A11	108	93.8176	0.130209	-0.000343816
11	A11	109	94.0852	0.128964	-0.000351092
11	A11	110	94.3528	0.128295	-0.000347823
11	A11	111	94.6204	0.130469	-0.000329574
11	A11	112	94.888	0.129212	-0.000294172
12	A12	1	65.1845	5.61445	0.285507
12	A12	2	65.4521	5.58703	0.28452
12	A12	3	65.7197	5.53998	0.282971
12	A12	4	65.9873	5.52391	0.281137
12	A12	5	66.2549	5.48372	0.279481
12	A12	6	66.5225	5.4338	0.27848
12	A12	7	66.7901	5.41397	0.278488
12	A12	8	67.0577	5.3668	0.279662
12	A12	9	67.3253	5.33447	0.281927
12	A12	10	67.5929	5.29074	0.28498
12	A12	11	67.8605	5.2605	0.288407
12	A12	12	68.1281	5.23335	0.291875
12	A12	13	68.3957	5.16115	0.295327
12	A12	14	68.6633	5.12187	0.298948
12	A12	15	68.9309	5.11428	0.302897
12	A12	16	69.1985	5.066	0.306967
12	A12	17	69.4661	5.0143	0.310529
12	A12	18	69.7337	4.97409	0.312838
12	A12	19	70.0013	4.92124	0.313497
12	A12	20	70.2689	4.88775	0.312736
12	A12	21	70.5365	4.84411	0.31133
12	A12	22	70.8041	4.80144	0.310229
12	A12	23	71.0717	4.75962	0.310125
12	A12	24	71.3393	4.72347	0.311145
12	A12	25	71.6069	4.68565	0.312836
12	A12	26	71.8745	4.63795	0.31443
12	A12	27	72.1421	4.60034	0.315278
12	A12	28	72.4097	4.53111	0.315248
12	A12	29	72.6773	4.50922	0.314793
12	A12	30	72.9449	4.47399	0.314724
12	A12	31	73.2125	4.42242	0.31581
12	A12	32	73.4801	4.38837	0.318517
12	A12	33	73.7477	4.33811	0.323005
12	A12	34	74.0153	4.3015	0.329375
12	A12	35	74.2829	4.26059	0.338027
12	A12	36	74.5505	4.20249	0.350016
12	A12	37	74.8181	4.15959	0.367262
12	A12	38	75.0857	4.11661	0.392518
12	A12	39	75.3533	4.07029	0.429127
12	A12	40	75.6209	4.02121	0.480687
12	A12	41	75.8885	3.96431	0.550856
12	A12	42	76.1561	3.8839	0.643357
12	A12	43	76.4237	3.82111	0.762008
12	A12	44	76.6913	3.71037	0.910357
12	A12	45	76.9589	3.58759	1.09044
12	A12	46	77.2265	3.45613	1.30051
12	A12	47	77.4941	3.30148	1.53226
12	A12	48	77.7617	3.08798	1.76889
12	A12	49	78.0293	2.80935	1.98552
12	A12	50	78.2969	2.45344	2.15275
12	A12	51	78.5645	2.05584	2.24279
12	A12	52	78.8321	1.65679	2.23636
12	A12	53	79.0997	1.27142	2.1279
12	A12	54	79.3673	0.943596	1.92756
12	A12	55	79.6349	0.674707	1.65907
12	A12	56	79.9025	0.49684	1.3545
12	A12	57	80.1701	0.399418	1.04736
12	A12	58	80.4377	0.346104	0.766102
12	A12	59	80.7052	0.325663	0.529771
12	A12	60	80.9728	0.316867	0.346571
12	A12	61	81.2404	0.315163	0.2152
12	A12	62	81.508	0.315982	0.127921
12	A12	63	81.7757	0.313568	0.0741042
12	A12	64	82.0432	0.309174	0.0431798
12	A12	65	82.3108	0.306266	0.0264741
12	A12	66	82.5784	0.306449	0.0178745
12	A12	67	82.846	0.303505	0.0136241
12	A12	68	83.1136	0.303135	0.0116647
12	A12	69	83.3812	0.305574	0.0109177
12	A12	70	83.6488	0.303	0.0107626
12	A12	71	83.9164	0.298174	0.0107892
12	A12	72	84.184	0.295345	0.010746
12	A12	73	84.4516	0.297429	0.010547
12	A12	74	84.7192	0.295196	0.0102353
12	A12	75	84.9868	0.293998	0.00990191
12	A12	76	85.2544	0.29339	0.0096135
12	A12	77	85.522	0.291928	0.00939349
12	A12	78	85.7896	0.285926	0.00924276
12	A12	79	86.0572	0.292184	0.00915769
12	A12	80	86.3248	0.28852	0.00912623
12	A12	81	86.5924	0.285402	0.00911925
12	A12	82	86.86	0.285491	0.00910255
12	A12	83	87.1276	0.28023	0.00906268
12	A12	84	87.3952	0.283878	0.0090171
12	A12	85	87.6628	0.282782	0.00899332
12	A12	86	87.9304	0.279304	0.009
12	A12	87	88.198	0.277533	0.0090257
12	A12	88	88.4656	0.275672	0.00906415
12	A12	89	88.7332	0.279499	0.00913124
12	A12	90	89.0008	0.273379	0.0092414
12	A12	91	89.2684	0.273947	0.00936206
12	A12	92	89.536	0.273728	0.00939291
12	A12	93	89.8036	0.269958	0.00920884
12	A12	94	90.0712	0.268263	0.00874887
12	A12	95	90.3388	0.267375	0.00808951
12	A12	96	90.6064	0.267937	0.00743824
12	A12	97	90.874	0.268189	0.00703384
12	A12	98	91.1416	0.268735	0.00700936
12	A12	99	91.4092	0.265475	0.0073115
12	A12	100	91.6768	0.263699	0.00773792
12	A12	101	91.9444	0.261587	0.00806535
12	A12	102	92.212	0.261026	0.00817681
12	A12	103	92.4796	0.261347	0.00810315
12	A12	104	92.7472	0.261899	0.00796607
12	A12	105	93.0148	0.256339	0.00787861
12	A12	106	93.2824	0.258177	0.00786934
12	A12	107	93.55	0.258098	0.0078628
12	A12	108	93.8176	0.256707	0.0077097
12	A12	109	94.0852	0.250823	0.0072505
12	A12	110	94.3528	0.255101	0.00639347
12	A12	111	94.6204	0.24945	0.00517352
12	A12	112	94.888	0.252531	0.00375658
13	A13	1	65.1845	5.81829	0.280077
13	A13	2	65.4521	5.7629	0.282907
13	A13	3	65.7197	5.72267	0.283544
13	A13	4	65.9873	5.6877	0.281107
13	A13	5	66.2549	5.64963	0.275827
13	A13	6	66.5225	5.59048	0.269101
13	A13	7	66.7901	5.56204	0.262974
13	A13	8	67.0577	5.53338	0.259313
13	A13	9	67.3253	5.5115	0.259091
13	A13	10	67.5929	5.47609	0.262151
13	A13	11	67.8605	5.42885	0.267547
13	A13	12	68.1281	5.38195	0.274137
13	A13	13	68.3957	5.3511	0.280987
13	A13	14	68.6633	5.31656	0.287385
13	A13	15	68.9309	5.26703	0.292654
13	A13	16	69.1985	5.22896	0.296102
13	A13	17	69.4661	5.19271	0.297274
13	A13	18	69.7337	5.126	0.296331
13	A13	19	70.0013	5.07641	0.294194
13	A13	20	70.2689	5.06743	0.292219
13	A13	21	70.5365	5.01568	0.29157
13	A13	22	70.8041	4.97091	0.292656
13	A13	23	71.0717	4.94341	0.294997
13	A13	24	71.3393	4.89335	0.297547
13	A13	25	71.6069	4.84372	0.299255
13	A13	26	71.8745	4.79639	0.299508
13	A13	27	72.1421	4.75992	0.298289
13	A13	28	72.4097	4.71782	0.296037
13	A13	29	72.6773	4.67521	0.293403
13	A13	30	72.9449	4.63218	0.291061
13	A13	31	73.2125	4.59187	0.289619
13	A13	32	73.4801	4.55465	0.289592
13	A13	33	73.7477	4.51557	0.291443
13	A13	34	74.0153	4.47666	0.295668
13	A13	35	74.2829	4.42923	0.302995
13	A13	36	74.5505	4.38969	0.31464
13	A13	37	74.8181	4.33945	0.332548
13	A13	38	75.0857	4.31588	0.359591
13	A13	39	75.3533	4.25147	0.399676
13	A13	40	75.6209	4.20276	0.457727
13	A13	41	75.8885	4.1544	0.539455
13	A13	42	76.1561	4.08358	0.65079
13	A13	43	76.4237	4.01487	0.796882
13	A13	44	76.6913	3.90501	0.980571
13	A13	45	76.9589	3.76889	1.20033
13	A13	46	77.2265	3.60547	1.44802
13	A13	47	77.4941	3.41984	1.70723
13	A13	48	77.7617	3.13187	1.95355
13	A13	49	78.0293	2.76413	2.15731
13	A13	50	78.2969	2.34494	2.28901
13	A13	51	78.5645	1.91416	2.32554
13	A13	52	78.8321	1.48646	2.25581
13	A13	53	79.0997	1.10644	2.08372
13	A13	54	79.3673	0.776507	1.82797
13	A13	55	79.6349	0.524366	1.51864
13	A13	56	79.9025	0.377182	1.19122
13	A13	57	80.1701	0.319321	0.879592
13	A13	58	80.4377	0.304499	0.609788
13	A13	59	80.7052	0.300137	0.396204
13	A13	60	80.9728	0.298591	0.241304
13	A13	61	81.2404	0.300811	0.138328
13	A13	62	81.508	0.295955	0.0755811
13	A13	63	81.7757	0.294209	0.0405367
13	A13	64	82.0432	0.293674	0.0225827
13	A13	65	82.3108	0.294171	0.0141059
13	A13	66	82.5784	0.291906	0.010338
13	A13	67	82.846	0.291533	0.00862991
13	A13	68	83.1136	0.287568	0.00768144
13	A13	69	83.3812	0.28828	0.00696313
13	A13	70	83.6488	0.286918	0.00634799
13	A13	71	83.9164	0.286497	0.00588281
13	A13	72	84.184	0.288353	0.00564391
13	A13	73	84.4516	0.283596	0.00565788
13	A13	74	84.7192	0.285363	0.00587729
13	A13	75	84.9868	0.2857	0.00620018
13	A13	76	85.2544	0.28117	0.00651048
13	A13	77	85.522	0.282605	0.00671878
13	A13	78	85.7896	0.279703	0.00678371
13	A13	79	86.0572	0.279242	0.00670566
13	A13	80	86.3248	0.280967	0.00649763
13	A13	81	86.5924	0.27608	0.00615808
13	A13	82	86.86	0.276772	0.00566765
13	A13	83	87.1276	0.277203	0.00502088
13	A13	84	87.3952	0.272199	0.00427403
13	A13	85	87.6628	0.274168	0.00356433
13	A13	86	87.9304	0.275864	0.00307034
13	A13	87	88.198	0.276684	0.00292372
13	A13	88	88.4656	0.274986	0.00313029
13	A13	89	88.7332	0.273129	0.00356455
13	A13	90	89.0008	0.270128	0.00404294
13	A13	91	89.2684	0.274504	0.00441884
13	A13	92	89.536	0.271463	0.00463277
13	A13	93	89.8036	0.269222	0.00469825
13	A13	94	90.0712	0.270303	0.00466126
13	A13	95	90.3388	0.271387	0.0045774
13	A13	96	90.6064	0.266769	0.00451461
13	A13	97	90.874	0.266086	0.00455173
13	A13	98	91.1416	0.270842	0.00474147
13	A13	99	91.4092	0.267946	0.00505248
13	A13	100	91.6768	0.267867	0.00534713
13	A13	101	91.9444	0.260846	0.00544506
13	A13	102	92.212	0.263428	0.00524315
13	A13	103	92.4796	0.26235	0.00479799
13	A13	104	92.7472	0.265277	0.00428976
13	A13	105	93.0148	0.264822	0.00389223
13	A13	106	93.2824	0.261323	0.00365911
13	A13	107	93.55	0.260271	0.00351801
13	A13	108	93.8176	0.260377	0.00335661
13	A13	109	94.0852	0.260276	0.00310832
13	A13	110	94.3528	0.263883	0.00276801
13	A13	111	94.6204	0.25909	0.00235359
13	A13	112	94.888	0.256086	0.0018774
26	B2	1	65.1845	5.0147	0.228562
26	B2	2	65.4521	5.00807	0.224086
26	B2	3	65.7197	4.98264	0.220328
26	B2	4	65.9873	4.95306	0.218489
26	B2	5	66.2549	4.93814	0.219102
26	B2	6	66.5225	4.90202	0.221768
26	B2	7	66.7901	4.87066	0.225417
26	B2	8	67.0577	4.82922	0.228945
26	B2	9	67.3253	4.7862	0.231806
26	B2	10	67.5929	4.75986	0.234215
26	B2	11	67.8605	4.72398	0.23688
26	B2	12	68.1281	4.70267	0.240496
26	B2	13	68.3957	4.6478	0.245295
26	B2	14	68.6633	4.63121	0.250877
26	B2	15	68.9309	4.58951	0.25636
26	B2	16	69.1985	4.54199	0.260744
26	B2	17	69.4661	4.51073	0.263342
26	B2	18	69.7337	4.45864	0.264078
26	B2	19	70.0013	4.42165	0.263518
26	B2	20	70.2689	4.38842	0.262619
26	B2	21	70.5365	4.35044	0.262278
26	B2	22	70.8041	4.3078	0.262931
26	B2	23	71.0717	4.28457	0.264415
26	B2	24	71.3393	4.23726	0.26616
26	B2	25	71.6069	4.19398	0.267575
26	B2	26	71.8745	4.14391	0.268377
26	B2	27	72.1421	4.11093	0.268635
26	B2	28	72.4097	4.08479	0.268596
26	B2	29	72.6773	4.03968	0.268495
26	B2	30	72.9449	3.99678	0.268543
26	B2	31	73.2125	3.94806	0.269027
26	B2	32	73.4801	3.91317	0.270332
26	B2	33	73.7477	3.88906	0.272786
26	B2	34	74.0153	3.84898	0.276496
26	B2	35	74.2829	3.79452	0.281442
26	B2	36	74.5505	3.75812	0.28794
26	B2	37	74.8181	3.71222	0.297318
26	B2	38	75.0857	3.66962	0.312456
26	B2	39	75.3533	3.62309	0.337959
26	B2	40	75.6209	3.59038	0.379895
26	B2	41	75.8885	3.5493	0.445159
26	B2	42	76.1561	3.49702	0.540553
26	B2	43	76.4237	3.42781	0.671562
26	B2	44	76.6913	3.35524	0.840737
26	B2	45	76.9589	3.23866	1.04567
26	B2	46	77.2265	3.09313	1.2769
26	B2	47	77.4941	2.89313	1.51654
26	B2	48	77.7617	2.64545	1.73871
26	B2	49	78.0293	2.30314	1.91261
26	B2	50	78.2969	1.90231	2.00835
26	B2	51	78.5645	1.49037	2.00425
26	B2	52	78.8321	1.0901	1.89334
26	B2	53	79.0997	0.737518	1.68681
26	B2	54	79.3673	0.479571	1.41232
26	B2	55	79.6349	0.344857	1.10763
26	B2	56	79.9025	0.316821	0.811178
26	B2	57	80.1701	0.307455	0.553283
26	B2	58	80.4377	0.305827	0.35077
26	B2	59	80.7052	0.305192	0.20655
26	B2	60	80.9728	0.30574	0.113189
26	B2	61	81.2404	0.30584	0.0581871
26	B2	62	81.508	0.30233	0.0286716
26	B2	63	81.7757	0.305172	0.0142172
26	B2	64	82.0432	0.300509	0.00773397
26	B2	65	82.3108	0.303034	0.00507353
26	B2	66	82.5784	0.301079	0.00412814
26	B2	67	82.846	0.302806	0.00395898
26	B2	68	83.1136	0.30008	0.00417985
26	B2	69	83.3812	0.300466	0.00461403
26	B2	70	83.6488	0.300648	0.00514606
26	B2	71	83.9164	0.297123	0.0056824
26	B2	72	84.184	0.30012	0.00615662
26	B2	73	84.4516	0.293787	0.00653863
26	B2	74	84.7192	0.296675	0.00682311
26	B2	75	84.9868	0.294011	0.00699768
26	B2	76	85.2544	0.293591	0.00700912
26	B2	77	85.522	0.294394	0.00676143
26	B2	78	85.7896	0.289672	0.00616649
26	B2	79	86.0572	0.288231	0.0052247
26	B2	80	86.3248	0.288222	0.00408056
26	B2	81	86.5924	0.288578	0.00300138
26	B2	82	86.86	0.289986	0.00227669
26	B2	83	87.1276	0.290562	0.00209112
26	B2	84	87.3952	0.289532	0.00244769
26	B2	85	87.6628	0.289329	0.00318711
26	B2	86	87.9304	0.287415	0.00408918
26	B2	87	88.198	0.284392	0.00498573
26	B2	88	88.4656	0.286123	0.00581121
26	B2	89	88.7332	0.287122	0.00656262
26	B2	90	89.0008	0.284847	0.0072156
26	B2	91	89.2684	0.280715	0.00767264
26	B2	92	89.536	0.279994	0.00779274
26	B2	93	89.8036	0.279524	0.00747559
26	B2	94	90.0712	0.277858	0.00673833
26	B2	95	90.3388	0.277696	0.00573517
26	B2	96	90.6064	0.27629	0.00471304
26	B2	97	90.874	0.277565	0.00392676
26	B2	98	91.1416	0.276532	0.00354449
26	B2	99	91.4092	0.281219	0.00357972
26	B2	100	91.6768	0.274429	0.00389195
26	B2	101	91.9444	0.274025	0.00426923
26	B2	102	92.212	0.271809	0.00454996
26	B2	103	92.4796	0.275126	0.00469909
26	B2	104	92.7472	0.273427	0.00478475
26	B2	105	93.0148	0.273828	0.00488226
26	B2	106	93.2824	0.27067	0.00499015
26	B2	107	93.55	0.269483	0.0050259
26	B2	108	93.8176	0.269552	0.004886
26	B2	109	94.0852	0.268854	0.00451128
26	B2	110	94.3528	0.269961	0.00391018
26	B2	111	94.6204	0.266288	0.003144
26	B2	112	94.888	0.266324	0.00230323
27	B3	1	65.1845	4.90753	0.215366
27	B3	2	65.4521	4.91332	0.207531
27	B3	3	65.7197	4.88438	0.199834
27	B3	4	65.9873	4.86472	0.19437
27	B3	5	66.2549	4.85333	0.192654
27	B3	6	66.5225	4.81428	0.195037
27	B3	7	66.7901	4.80005	0.200677
27	B3	8	67.0577	4.76267	0.208034
27	B3	9	67.3253	4.73515	0.215588
27	B3	10	67.5929	4.68183	0.222419
27	B3	11	67.8605	4.6604	0.228394
27	B3	12	68.1281	4.63346	0.233982
27	B3	13	68.3957	4.58521	0.239818
27	B3	14	68.6633	4.55755	0.246283
27	B3	15	68.9309	4.52606	0.253258
27	B3	16	69.1985	4.48286	0.260107
27	B3	17	69.4661	4.44919	0.265921
27	B3	18	69.7337	4.40256	0.269893
27	B3	19	70.0013	4.3531	0.271665
27	B3	20	70.2689	4.31518	0.271467
27	B3	21	70.5365	4.28288	0.270014
27	B3	22	70.8041	4.23074	0.268209
27	B3	23	71.0717	4.19976	0.266798
27	B3	24	71.3393	4.16514	0.266153
27	B3	25	71.6069	4.11864	0.266205
27	B3	26	71.8745	4.08384	0.266589
27	B3	27	72.1421	4.04638	0.266886
27	B3	28	72.4097	3.99939	0.266886
27	B3	29	72.6773	3.95685	0.266712
27	B3	30	72.9449	3.92121	0.266728
27	B3	31	73.2125	3.89031	0.267288
27	B3	32	73.4801	3.84999	0.268529
27	B3	33	73.7477	3.8086	0.270379
27	B3	34	74.0153	3.76439	0.272787
27	B3	35	74.2829	3.72194	0.276113
27	B3	36	74.5505	3.68708	0.281455
27	B3	37	74.8181	3.64004	0.290867
27	B3	38	75.0857	3.60481	0.307466
27	B3	39	75.3533	3.56317	0.335458
27	B3	40	75.6209	3.52214	0.380074
27	B3	41	75.8885	3.47932	0.447294
27	B3	42	76.1561	3.41533	0.543225
27	B3	43	76.4237	3.36708	0.672983
27	B3	44	76.6913	3.27626	0.839063
27	B3	45	76.9589	3.16141	1.03928
27	B3	46	77.2265	3.01182	1.26463
27	B3	47	77.4941	2.81872	1.49785
27	B3	48	77.7617	2.56976	1.71364
27	B3	49	78.0293	2.23832	1.88159
27	B3	50	78.2969	1.84328	1.97192
27	B3	51	78.5645	1.42322	1.96297
27	B3	52	78.8321	1.02772	1.84802
27	B3	53	79.0997	0.683326	1.63883
27	B3	54	79.3673	0.431989	1.36391
27	B3	55	79.6349	0.315702	1.06162
27	B3	56	79.9025	0.295574	0.770457
27	B3	57	80.1701	0.287799	0.520057
27	B3	58	80.4377	0.291857	0.326067
27	B3	59	80.7052	0.28792	0.190119
27	B3	60	80.9728	0.29016	0.103797
27	B3	61	81.2404	0.2879	0.0541157
27	B3	62	81.508	0.282777	0.0281806
27	B3	63	81.7757	0.287888	0.0158398
27	B3	64	82.0432	0.282372	0.0103696
27	B3	65	82.3108	0.281918	0.00794858
27	B3	66	82.5784	0.280015	0.00671604
27	B3	67	82.846	0.281418	0.00591979
27	B3	68	83.1136	0.280375	0.00533615
27	B3	69	83.3812	0.277663	0.00494498
27	B3	70	83.6488	0.278522	0.00477451
27	B3	71	83.9164	0.279335	0.00483548
27	B3	72	84.184	0.277602	0.00509758
27	B3	73	84.4516	0.27541	0.00548572
27	B3	74	84.7192	0.277729	0.0058924
27	B3	75	84.9868	0.272553	0.00619961
27	B3	76	85.2544	0.275444	0.0063084
27	B3	77	85.522	0.272396	0.00616904
27	B3	78	85.7896	0.269187	0.00580262
27	B3	79	86.0572	0.270515	0.00530345
27	B3	80	86.3248	0.271228	0.00481321
27	B3	81	86.5924	0.26889	0.00447712
27	B3	82	86.86	0.268956	0.00439741
27	B3	83	87.1276	0.26862	0.0046027
27	B3	84	87.3952	0.268824	0.00503727
27	B3	85	87.6628	0.265307	0.00556959
27	B3	86	87.9304	0.266401	0.0060177
27	B3	87	88.198	0.265418	0.00619492
27	B3	88	88.4656	0.261125	0.00597295
27	B3	89	88.7332	0.261564	0.00534233
27	B3	90	89.0008	0.260078	0.00443885
27	B3	91	89.2684	0.263023	0.00350771
27	B3	92	89.536	0.262196	0.00281341
27	B3	93	89.8036	0.259751	0.00253658
27	B3	94	90.0712	0.26439	0.00270686
27	B3	95	90.3388	0.258747	0.00320063
27	B3	96	90.6064	0.262441	0.00380155
27	B3	97	90.874	0.25721	0.00429587
27	B3	98	91.1416	0.25732	0.00456159
27	B3	99	91.4092	0.2549	0.00460585
27	B3	100	91.6768	0.261283	0.00453074
27	B3	101	91.9444	0.25495	0.00445203
27	B3	102	92.212	0.255202	0.00443185
27	B3	103	92.4796	0.255443	0.00446822
27	B3	104	92.7472	0.253949	0.00453597
27	B3	105	93.0148	0.252615	0.00462711
27	B3	106	93.2824	0.253634	0.00474986
27	B3	107	93.55	0.253993	0.00488919
27	B3	108	93.8176	0.251362	0.0049722
27	B3	109	94.0852	0.248208	0.00488026
27	B3	110	94.3528	0.251205	0.00450795
27	B3	111	94.6204	0.247225	0.00383028
27	B3	112	94.888	0.24738	0.00293061
28	B4	1	65.1845	5.6965	0.265078
28	B4	2	65.4521	5.64837	0.26505
28	B4	3	65.7197	5.61119	0.264312
28	B4	4	65.9873	5.59902	0.262889
28	B4	5	66.2549	5.54614	0.261126
28	B4	6	66.5225	5.51181	0.259603
28	B4	7	66.7901	5.45646	0.258943
28	B4	8	67.0577	5.44702	0.259548
28	B4	9	67.3253	5.40961	0.261381
28	B4	10	67.5929	5.35442	0.263993
28	B4	11	67.8605	5.33444	0.26679
28	B4	12	68.1281	5.27974	0.269417
28	B4	13	68.3957	5.23388	0.271963
28	B4	14	68.6633	5.20668	0.274848
28	B4	15	68.9309	5.17176	0.278466
28	B4	16	69.1985	5.12612	0.282826
28	B4	17	69.4661	5.08637	0.287441
28	B4	18	69.7337	5.04869	0.291493
28	B4	19	70.0013	4.99117	0.294156
28	B4	20	70.2689	4.95801	0.294925
28	B4	21	70.5365	4.91349	0.293821
28	B4	22	70.8041	4.85714	0.291396
28	B4	23	71.0717	4.81771	0.288524
28	B4	24	71.3393	4.78709	0.286041
28	B4	25	71.6069	4.74616	0.284408
28	B4	26	71.8745	4.70262	0.283575
28	B4	27	72.1421	4.66604	0.283142
28	B4	28	72.4097	4.61225	0.282666
28	B4	29	72.6773	4.56892	0.281899
28	B4	30	72.9449	4.5501	0.280867
28	B4	31	73.2125	4.49821	0.279794
28	B4	32	73.4801	4.44056	0.279057
28	B4	33	73.7477	4.42653	0.279185
28	B4	34	74.0153	4.38149	0.280944
28	B4	35	74.2829	4.32111	0.285359
28	B4	36	74.5505	4.30037	0.293751
28	B4	37	74.8181	4.26174	0.307855
28	B4	38	75.0857	4.22274	0.330194
28	B4	39	75.3533	4.15996	0.364655
28	B4	40	75.6209	4.11716	0.417021
28	B4	41	75.8885	4.06928	0.494975
28	B4	42	76.1561	4.02118	0.607161
28	B4	43	76.4237	3.9433	0.761114
28	B4	44	76.6913	3.86578	0.960265
28	B4	45	76.9589	3.73962	1.20065
28	B4	46	77.2265	3.58564	1.46853
28	B4	47	77.4941	3.35856	1.74018
28	B4	48	77.7617	3.03072	1.98479
28	B4	49	78.0293	2.61286	2.17009
28	B4	50	78.2969	2.16776	2.26913
28	B4	51	78.5645	1.75248	2.26583
28	B4	52	78.8321	1.35852	2.15802
28	B4	53	79.0997	1.00454	1.95741
28	B4	54	79.3673	0.693714	1.68729
28	B4	55	79.6349	0.468538	1.37843
28	B4	56	79.9025	0.348338	1.06389
28	B4	57	80.1701	0.30541	0.77329
28	B4	58	80.4377	0.298093	0.527896
28	B4	59	80.7052	0.294869	0.337964
28	B4	60	80.9728	0.292928	0.203068
28	B4	61	81.2404	0.291434	0.115062
28	B4	62	81.508	0.289788	0.0622055
28	B4	63	81.7757	0.285341	0.0328492
28	B4	64	82.0432	0.286081	0.0176623
28	B4	65	82.3108	0.287366	0.0102888
28	B4	66	82.5784	0.287354	0.00693991
28	B4	67	82.846	0.284197	0.00558632
28	B4	68	83.1136	0.284736	0.00521307
28	B4	69	83.3812	0.284367	0.00531839
28	B4	70	83.6488	0.284215	0.005637
28	B4	71	83.9164	0.282049	0.00599989
28	B4	72	84.184	0.27969	0.00626673
28	B4	73	84.4516	0.282441	0.00630274
28	B4	74	84.7192	0.279832	0.00599709
28	B4	75	84.9868	0.276458	0.00531476
28	B4	76	85.2544	0.276092	0.00435066
28	B4	77	85.522	0.274899	0.00333273
28	B4	78	85.7896	0.277068	0.00254852
28	B4	79	86.0572	0.279381	0.00222203
28	B4	80	86.3248	0.277229	0.00241528
28	B4	81	86.5924	0.278385	0.00301537
28	B4	82	86.86	0.273578	0.00380848
28	B4	83	87.1276	0.275682	0.00458294
28	B4	84	87.3952	0.274946	0.0052017
28	B4	85	87.6628	0.270515	0.00562218
28	B4	86	87.9304	0.273434	0.00588017
28	B4	87	88.198	0.270173	0.00606038
28	B4	88	88.4656	0.27029	0.00625953
28	B4	89	88.7332	0.268791	0.00653971
28	B4	90	89.0008	0.270956	0.00688458
28	B4	91	89.2684	0.266949	0.0071857
28	B4	92	89.536	0.264178	0.00728191
28	B4	93	89.8036	0.264719	0.00704195
28	B4	94	90.0712	0.263036	0.00644646
28	B4	95	90.3388	0.261694	0.00561567
28	B4	96	90.6064	0.260885	0.00476356
28	B4	97	90.874	0.267032	0.00410516
28	B4	98	91.1416	0.259792	0.0037734
28	B4	99	91.4092	0.260568	0.00378766
28	B4	100	91.6768	0.260879	0.00406875
28	B4	101	91.9444	0.261739	0.0044695
28	B4	102	92.212	0.260515	0.00480397
28	B4	103	92.4796	0.255889	0.00489075
28	B4	104	92.7472	0.257084	0.00462299
28	B4	105	93.0148	0.254322	0.00403419
28	B4	106	93.2824	0.256453	0.00330096
28	B4	107	93.55	0.260573	0.00265623
28	B4	108	93.8176	0.255128	0.00226032
28	B4	109	94.0852	0.254829	0.00211881
28	B4	110	94.3528	0.258453	0.00210015
28	B4	111	94.6204	0.252878	0.00203104
28	B4	112	94.888	0.253279	0.00180021
29	B5	1	65.1845	5.83049	0.270449
29	B5	2	65.4521	5.78038	0.26875
29	B5	3	65.7197	5.76845	0.267558
29	B5	4	65.9873	5.72438	0.26761
29	B5	5	66.2549	5.69486	0.269321
29	B5	6	66.5225	5.66535	0.272474
29	B5	7	66.7901	5.62157	0.276246
29	B5	8	67.0577	5.57252	0.279565
29	B5	9	67.3253	5.5282	0.281573
29	B5	10	67.5929	5.49489	0.281936
29	B5	11	67.8605	5.44474	0.280908
29	B5	12	68.1281	5.42283	0.279268
29	B5	13	68.3957	5.35714	0.278112
29	B5	14	68.6633	5.31899	0.278562
29	B5	15	68.9309	5.30273	0.281319
29	B5	16	69.1985	5.26526	0.286254
29	B5	17	69.4661	5.2184	0.292323
29	B5	18	69.7337	5.16996	0.297937
29	B5	19	70.0013	5.13017	0.301657
29	B5	20	70.2689	5.07633	0.302813
29	B5	21	70.5365	5.02893	0.301721
29	B5	22	70.8041	4.97968	0.299383
29	B5	23	71.0717	4.9572	0.296906
29	B5	24	71.3393	4.91749	0.295006
29	B5	25	71.6069	4.85973	0.29384
29	B5	26	71.8745	4.81628	0.293172
29	B5	27	72.1421	4.7846	0.292635
29	B5	28	72.4097	4.74121	0.291953
29	B5	29	72.6773	4.6985	0.291039
29	B5	30	72.9449	4.65133	0.290029
29	B5	31	73.2125	4.60421	0.289264
29	B5	32	73.4801	4.58334	0.289206
29	B5	33	73.7477	4.5275	0.290371
29	B5	34	74.0153	4.50371	0.29331
29	B5	35	74.2829	4.43227	0.298713
29	B5	36	74.5505	4.41125	0.30758
29	B5	37	74.8181	4.37115	0.321467
29	B5	38	75.0857	4.3218	0.342851
29	B5	39	75.3533	4.27104	0.375671
29	B5	40	75.6209	4.22891	0.42583
29	B5	41	75.8885	4.16171	0.501276
29	B5	42	76.1561	4.121	0.61113
29	B5	43	76.4237	4.05223	0.763578
29	B5	44	76.6913	3.97198	0.962724
29	B5	45	76.9589	3.84847	1.20513
29	B5	46	77.2265	3.70004	1.47732
29	B5	47	77.4941	3.47213	1.75568
29	B5	48	77.7617	3.14539	2.00939
29	B5	49	78.0293	2.72352	2.20605
29	B5	50	78.2969	2.29365	2.31819
29	B5	51	78.5645	1.86478	2.32866
29	B5	52	78.8321	1.47115	2.23357
29	B5	53	79.0997	1.09776	2.04253
29	B5	54	79.3673	0.774698	1.77692
29	B5	55	79.6349	0.528758	1.46639
29	B5	56	79.9025	0.387762	1.1441
29	B5	57	80.1701	0.338039	0.84102
29	B5	58	80.4377	0.322514	0.580636
29	B5	59	80.7052	0.319667	0.375648
29	B5	60	80.9728	0.317853	0.227666
29	B5	61	81.2404	0.316454	0.129754
29	B5	62	81.508	0.315844	0.0704475
29	B5	63	81.7757	0.318929	0.037607
29	B5	64	82.0432	0.311208	0.0209788
29	B5	65	82.3108	0.312928	0.0132147
29	B5	66	82.5784	0.311186	0.00973841
29	B5	67	82.846	0.309873	0.00806006
29	B5	68	83.1136	0.30997	0.00701668
29	B5	69	83.3812	0.306745	0.00618131
29	B5	70	83.6488	0.30543	0.00548311
29	B5	71	83.9164	0.308988	0.00498651
29	B5	72	84.184	0.307219	0.00476567
29	B5	73	84.4516	0.304165	0.00483762
29	B5	74	84.7192	0.305887	0.00513507
29	B5	75	84.9868	0.304894	0.0055141
29	B5	76	85.2544	0.304928	0.00579369
29	B5	77	85.522	0.302427	0.00582271
29	B5	78	85.7896	0.298601	0.00555298
29	B5	79	86.0572	0.299244	0.00507645
29	B5	80	86.3248	0.30145	0.00459333
29	B5	81	86.5924	0.29844	0.00431913
29	B5	82	86.86	0.301411	0.00438084
29	B5	83	87.1276	0.29551	0.00476045
29	B5	84	87.3952	0.300388	0.00530975
29	B5	85	87.6628	0.296282	0.00582168
29	B5	86	87.9304	0.294153	0.00612111
29	B5	87	88.198	0.29318	0.00613442
29	B5	88	88.4656	0.292281	0.00590722
29	B5	89	88.7332	0.295943	0.00556475
29	B5	90	89.0008	0.290101	0.00524091
29	B5	91	89.2684	0.292146	0.00502418
29	B5	92	89.536	0.290427	0.00494535
29	B5	93	89.8036	0.289751	0.00499681
29	B5	94	90.0712	0.289711	0.00515207
29	B5	95	90.3388	0.290453	0.00536949
29	B5	96	90.6064	0.287044	0.00559323
29	B5	97	90.874	0.284835	0.00576454
29	B5	98	91.1416	0.286409	0.00583419
29	B5	99	91.4092	0.287573	0.00576522
29	B5	100	91.6768	0.282777	0.00552921
29	B5	101	91.9444	0.282873	0.00511965
29	B5	102	92.212	0.281623	0.00458472
29	B5	103	92.4796	0.281133	0.00404602
29	B5	104	92.7472	0.284397	0.00366486
29	B5	105	93.0148	0.283173	0.00356094
29	B5	106	93.2824	0.279836	0.00373539
29	B5	107	93.55	0.280521	0.00405499
29	B5	108	93.8176	0.281918	0.00430704
29	B5	109	94.0852	0.277077	0.00429162
29	B5	110	94.3528	0.277458	0.00390486
29	B5	111	94.6204	0.277185	0.00317745
29	B5	112	94.888	0.276969	0.00225687
30	B6	1	65.1845	5.27546	0.240423
30	B6	2	65.4521	5.23925	0.238837
30	B6	3	65.7197	5.22624	0.236659
30	B6	4	65.9873	5.17517	0.234249
30	B6	5	66.2549	5.16809	0.232089
30	B6	6	66.5225	5.11684	0.23065
30	B6	7	66.7901	5.08368	0.230307
30	B6	8	67.0577	5.0632	0.231308
30	B6	9	67.3253	5.02247	0.233804
30	B6	10	67.5929	4.99309	0.237808
30	B6	11	67.8605	4.9545	0.243143
30	B6	12	68.1281	4.92203	0.249344
30	B6	13	68.3957	4.89441	0.255668
30	B6	14	68.6633	4.84696	0.26129
30	B6	15	68.9309	4.81229	0.265645
30	B6	16	69.1985	4.75863	0.268756
30	B6	17	69.4661	4.73039	0.271237
30	B6	18	69.7337	4.67878	0.27391
30	B6	19	70.0013	4.66049	0.277216
30	B6	20	70.2689	4.62602	0.280865
30	B6	21	70.5365	4.57845	0.284028
30	B6	22	70.8041	4.51442	0.285966
30	B6	23	71.0717	4.47806	0.286576
30	B6	24	71.3393	4.43882	0.286477
30	B6	25	71.6069	4.4033	0.286578
30	B6	26	71.8745	4.37771	0.287509
30	B6	27	72.1421	4.31179	0.289338
30	B6	28	72.4097	4.27901	0.291661
30	B6	29	72.6773	4.23478	0.293914
30	B6	30	72.9449	4.20038	0.295622
30	B6	31	73.2125	4.14981	0.296541
30	B6	32	73.4801	4.10066	0.296703
30	B6	33	73.7477	4.06187	0.296452
30	B6	34	74.0153	4.03172	0.296502
30	B6	35	74.2829	3.968	0.297967
30	B6	36	74.5505	3.92914	0.302385
30	B6	37	74.8181	3.90455	0.311791
30	B6	38	75.0857	3.85681	0.328867
30	B6	39	75.3533	3.8062	0.35723
30	B6	40	75.6209	3.76019	0.401663
30	B6	41	75.8885	3.71552	0.468053
30	B6	42	76.1561	3.66025	0.562775
30	B6	43	76.4237	3.59775	0.691485
30	B6	44	76.6913	3.5177	0.857419
30	B6	45	76.9589	3.3999	1.05943
30	B6	46	77.2265	3.24753	1.28999
30	B6	47	77.4941	3.05762	1.53376
30	B6	48	77.7617	2.81667	1.76743
30	B6	49	78.0293	2.49483	1.96175
30	B6	50	78.2969	2.1026	2.08625
30	B6	51	78.5645	1.67835	2.11589
30	B6	52	78.8321	1.26954	2.03797
30	B6	53	79.0997	0.892398	1.85685
30	B6	54	79.3673	0.581454	1.59444
30	B6	55	79.6349	0.385588	1.2857
30	B6	56	79.9025	0.320167	0.970331
30	B6	57	80.1701	0.305948	0.683329
30	B6	58	80.4377	0.303202	0.447908
30	B6	59	80.7052	0.302441	0.272868
30	B6	60	80.9728	0.301175	0.154615
30	B6	61	81.2404	0.299324	0.0820039
30	B6	62	81.508	0.301556	0.0415509
30	B6	63	81.7757	0.302636	0.0211869
30	B6	64	82.0432	0.298589	0.0119941
30	B6	65	82.3108	0.295778	0.00832807
30	B6	66	82.5784	0.297254	0.00709958
30	B6	67	82.846	0.294327	0.0068493
30	B6	68	83.1136	0.298552	0.00697185
30	B6	69	83.3812	0.294843	0.00721433
30	B6	70	83.6488	0.289699	0.00743615
30	B6	71	83.9164	0.293158	0.00754494
30	B6	72	84.184	0.291051	0.00750113
30	B6	73	84.4516	0.288422	0.00731704
30	B6	74	84.7192	0.286424	0.00702838
30	B6	75	84.9868	0.290113	0.00666119
30	B6	76	85.2544	0.287598	0.00622124
30	B6	77	85.522	0.282652	0.00571087
30	B6	78	85.7896	0.283156	0.00515108
30	B6	79	86.0572	0.286164	0.00458075
30	B6	80	86.3248	0.284588	0.00403501
30	B6	81	86.5924	0.282566	0.00353286
30	B6	82	86.86	0.281792	0.00309769
30	B6	83	87.1276	0.28233	0.00279398
30	B6	84	87.3952	0.280576	0.00273159
30	B6	85	87.6628	0.283804	0.00300781
30	B6	86	87.9304	0.282556	0.00361449
30	B6	87	88.198	0.281979	0.00438837
30	B6	88	88.4656	0.279494	0.00506622
30	B6	89	88.7332	0.275713	0.0054294
30	B6	90	89.0008	0.274465	0.00544039
30	B6	91	89.2684	0.279094	0.0052636
30	B6	92	89.536	0.279182	0.0051445
30	B6	93	89.8036	0.273551	0.00523359
30	B6	94	90.0712	0.277918	0.00548564
30	B6	95	90.3388	0.272956	0.00570378
30	B6	96	90.6064	0.269948	0.0056852
30	B6	97	90.874	0.272321	0.0053573
30	B6	98	91.1416	0.270793	0.00481405
30	B6	99	91.4092	0.272693	0.00424418
30	B6	100	91.6768	0.270653	0.00381886
30	B6	101	91.9444	0.269522	0.00361716
30	B6	102	92.212	0.270126	0.0036219
30	B6	103	92.4796	0.2688	0.00376017
30	B6	104	92.7472	0.269528	0.00394654
30	B6	105	93.0148	0.267796	0.0041058
30	B6	106	93.2824	0.265985	0.00418024
30	B6	107	93.55	0.267042	0.00413241
30	B6	108	93.8176	0.266576	0.00394515
30	B6	109	94.0852	0.26403	0.00361654
30	B6	110	94.3528	0.266163	0.00315474
30	B6	111	94.6204	0.264514	0.0025799
30	B6	112	94.888	0.262025	0.0019342
31	B7	1	65.1845	5.304	0.234476
31	B7	2	65.4521	5.27857	0.23265
31	B7	3	65.7197	5.22888	0.231133
31	B7	4	65.9873	5.21773	0.230795
31	B7	5	66.2549	5.19436	0.232196
31	B7	6	66.5225	5.16606	0.235153
31	B7	7	66.7901	5.10563	0.238706
31	B7	8	67.0577	5.10129	0.241571
31	B7	9	67.3253	5.04257	0.242831
31	B7	10	67.5929	4.9947	0.242446
31	B7	11	67.8605	4.97406	0.241272
31	B7	12	68.1281	4.93071	0.240591
31	B7	13	68.3957	4.91279	0.241463
31	B7	14	68.6633	4.8796	0.244333
31	B7	15	68.9309	4.83553	0.249006
31	B7	16	69.1985	4.79947	0.254952
31	B7	17	69.4661	4.75391	0.26155
31	B7	18	69.7337	4.73239	0.268172
31	B7	19	70.0013	4.69383	0.27418
31	B7	20	70.2689	4.64571	0.279018
31	B7	21	70.5365	4.59215	0.282398
31	B7	22	70.8041	4.55103	0.284426
31	B7	23	71.0717	4.51563	0.285466
31	B7	24	71.3393	4.48585	0.285884
31	B7	25	71.6069	4.4297	0.285871
31	B7	26	71.8745	4.39119	0.285507
31	B7	27	72.1421	4.33668	0.284941
31	B7	28	72.4097	4.30604	0.28442
31	B7	29	72.6773	4.26843	0.284144
31	B7	30	72.9449	4.23538	0.284106
31	B7	31	73.2125	4.18568	0.284162
31	B7	32	73.4801	4.12961	0.284278
31	B7	33	73.7477	4.09498	0.284764
31	B7	34	74.0153	4.06472	0.286266
31	B7	35	74.2829	4.02248	0.289635
31	B7	36	74.5505	3.97669	0.295909
31	B7	37	74.8181	3.93328	0.306594
31	B7	38	75.0857	3.88693	0.324155
31	B7	39	75.3533	3.8508	0.352416
31	B7	40	75.6209	3.79861	0.396656
31	B7	41	75.8885	3.7558	0.463267
31	B7	42	76.1561	3.70684	0.55899
31	B7	43	76.4237	3.64072	0.689736
31	B7	44	76.6913	3.54341	0.85893
31	B7	45	76.9589	3.44204	1.0654
31	B7	46	77.2265	3.29741	1.30113
31	B7	47	77.4941	3.1045	1.54971
31	B7	48	77.7617	2.83363	1.7864
31	B7	49	78.0293	2.50909	1.98078
31	B7	50	78.2969	2.10313	2.10196
31	B7	51	78.5645	1.68269	2.12549
31	B7	52	78.8321	1.25934	2.04
31	B7	53	79.0997	0.880624	1.85151
31	B7	54	79.3673	0.573624	1.5834
31	B7	55	79.6349	0.387	1.27153
31	B7	56	79.9025	0.321851	0.955759
31	B7	57	80.1701	0.307464	0.670599
31	B7	58	80.4377	0.30858	0.438354
31	B7	59	80.7052	0.30701	0.266819
31	B7	60	80.9728	0.305482	0.151566
31	B7	61	81.2404	0.301524	0.0809656
31	B7	62	81.508	0.3025	0.0414378
31	B7	63	81.7757	0.300766	0.0211387
[truncated: 19,537 more rows]

## Sheet: Replicate 1
	Sample Name	Target Name	CT	Ct Mean	Ct SD	Tm1	Tm2				Sample Name	Target Name	CT	Ct Mean	Ct SD	Tm1	Tm2				Sample Name	Target Name	CT	Ct Mean	Ct SD	Tm1	Tm2				Sample Name	Target Name	CT	Ct Mean	Ct SD	Tm1	Tm2				Sample Name	Target Name	CT	Ct Mean	Ct SD	Tm1	Tm2
	Empty Vector +RT	GFP	27.7869	27.7803	0.00941662	78.2969					prde-1 +RT	GFP	25.9975	26.1305	0.188045	78.2969					ife-3 +RT	GFP	26.7999	26.8535	0.0758063	78.4307					tofu-6 +RT	GFP	26.56	26.5012	0.0831163	78.4307					pid-3 +RT	GFP	26.4282	26.4891	0.0860956	78.4307
	Empty Vector +RT	GFP	27.7736	27.7803	0.00941662	78.2969					prde-1 +RT	GFP	26.2634	26.1305	0.188045	78.2969					ife-3 +RT	GFP	26.9071	26.8535	0.0758063	78.4307					tofu-6 +RT	GFP	26.4425	26.5012	0.0831163	78.4307					pid-3 +RT	GFP	26.5499	26.4891	0.0860956	78.4307
	Empty Vector +RT	pmp-3	27.3042	27.3678	0.0898854	78.4307					prde-1 +RT	pmp-3	27.6006	27.5485	0.0737078	78.4307					ife-3 +RT	pmp-3	27.1917	26.9887	0.287098	78.4307					tofu-6 +RT	pmp-3	27.2117	26.8915	0.452785	78.4307					pid-3 +RT	pmp-3	26.9431	26.892	0.0722714	78.4307
	Empty Vector +RT	pmp-3	27.4314	27.3678	0.0898854	78.2969					prde-1 +RT	pmp-3	27.4964	27.5485	0.0737078	78.4307					ife-3 +RT	pmp-3	26.7857	26.9887	0.287098	78.4307					tofu-6 +RT	pmp-3	26.5714	26.8915	0.452785	78.4307					pid-3 +RT	pmp-3	26.8409	26.892	0.0722714	78.4307
	Empty Vector -RT	GFP	33.8471	33.8471		78.6983					prde-1 -RT	GFP	35.9756	35.035	1.33018	78.9659					ife-3 -RT	GFP	Undetermined	31.8243		79.2335					tofu-6 -RT	GFP	Undetermined	32.8139		70.2689					pid-3 -RT	GFP	Undetermined	32.7664		70.2689
	Empty Vector -RT	GFP	Undetermined	33.8471		68.9309					prde-1 -RT	GFP	34.0944	35.035	1.33018	78.6983					ife-3 -RT	GFP	31.8243	31.8243		78.5645					tofu-6 -RT	GFP	32.8139	32.8139		78.6983					pid-3 -RT	GFP	32.7664	32.7664		78.6983
	Empty Vector -RT	pmp-3	33.8045	33.5082	0.419006	78.6983					prde-1 -RT	pmp-3	30.3624	30.2469	0.163259	78.4307					ife-3 -RT	pmp-3	31.8863	31.6677	0.309251	78.5645					tofu-6 -RT	pmp-3	33.4787	32.9897	0.691567	78.8321					pid-3 -RT	pmp-3	30.8498	32.5432	2.3949	78.5645
	Empty Vector -RT	pmp-3	33.2119	33.5082	0.419006	78.5645					prde-1 -RT	pmp-3	30.1315	30.2469	0.163259	78.4307					ife-3 -RT	pmp-3	31.449	31.6677	0.309251	78.5645					tofu-6 -RT	pmp-3	32.5007	32.9897	0.691567	78.9659					pid-3 -RT	pmp-3	34.2367	32.5432	2.3949	79.2335
			dCT
over pmp-3 +RT	Empty Vector rep 2 +RT	GFP set 2	0.412491							over pmp-3 +RT	prde-1 rep 2 +RT	GFP set 2	-1.41804							over pmp-3 +RT	ife-3 rep 2 +RT	GFP set 2	-0.135262							over pmp-3 +RT	tofu-6 rep 2 +RT	GFP set 2	-0.390308							over pmp-3 +RT	pid-3 rep 2 +RT	GFP set 2	-0.402941
	Empty Vector rep 2 -RT	GFP set 2	6.47931								prde-1 rep 2 -RT	GFP set 2	7.48648								ife-3 rep 2 -RT	GFP set 2	4.8356								tofu-6 rep 2 -RT	GFP set 2	5.92237								pid-3 rep 2 -RT	GFP set 2	5.87443
				dCT	Empty Vector	prde-1	ife-3	tofu-6	pid-3	erh-2	pid-1	tost-1
				+RT	0.412491	-1.41804	-0.135262	-0.390308	-0.402941	-0.166674	-0.549427	1.70174
				-RT	6.47931	7.48648	4.8356	5.92237	5.87443	6.50907	5.13165	4.23807
[truncated: 12 more columns]

## Sheet: Replicate 2
	Sample Name	Target Name	CT	Ct Mean	Ct SD	Tm1	Tm2				Sample Name	Target Name	CT	Ct Mean	Ct SD	Tm1	Tm2				Sample Name	Target Name	CT	Ct Mean	Ct SD	Tm1	Tm2				Sample Name	Target Name	CT	Ct Mean	Ct SD	Tm1	Tm2				Sample Name	Target Name	CT	Ct Mean	Ct SD	Tm1	Tm2
	Empty Vector +RT 2	GFP	27.4732	27.4426	0.0432285	78.2969					prde-1 +RT 2	GFP	25.2615	25.3221	0.085664	78.2969					ife-3 +RT 2	GFP	27.4312	27.3387	0.130868	78.4307					tofu-6 +RT 2	GFP	25.5101	25.4025	0.152214	78.4307					pid-3 +RT 2	GFP	26.9217	26.7944	0.180063	78.5645
	Empty Vector +RT 2	GFP	27.412	27.4426	0.0432285	78.4307					prde-1 +RT 2	GFP	25.3827	25.3221	0.085664	78.4307					ife-3 +RT 2	GFP	27.2462	27.3387	0.130868	78.4307					tofu-6 +RT 2	GFP	25.2949	25.4025	0.152214	78.8321					pid-3 +RT 2	GFP	26.6671	26.7944	0.180063	78.5645
	Empty Vector +RT 2	pmp-3	26.2481	26.2188	0.041343	78.4307					prde-1 +RT 2	pmp-3	26.014	25.9369	0.109037	78.4307					ife-3 +RT 2	pmp-3	26.8754	27.0449	0.239609	78.4307					tofu-6 +RT 2	pmp-3	26.1349	26.1322	0.00388425	78.4307					pid-3 +RT 2	pmp-3	27.2803	26.884	0.560465	78.4307
	Empty Vector +RT 2	pmp-3	26.1896	26.2188	0.041343	78.4307					prde-1 +RT 2	pmp-3	25.8598	25.9369	0.109037	78.4307					ife-3 +RT 2	pmp-3	27.2143	27.0449	0.239609	78.4307					tofu-6 +RT 2	pmp-3	26.1294	26.1322	0.00388425	78.4307					pid-3 +RT 2	pmp-3	26.4877	26.884	0.560465	78.4307
	Empty Vector -RT 2	GFP	34.1762	33.0544	1.5865	78.8321					prde-1 -RT 2	GFP	33.7371	33.221	0.729978	78.6983					ife-3 -RT 2	GFP	32.8998	32.8565	0.061328	78.6983					tofu-6 -RT 2	GFP	31.8907	31.8118	0.111543	78.6983					pid-3 -RT 2	GFP	28.819	29.3015	0.682411	78.5645
	Empty Vector -RT 2	GFP	31.9325	33.0544	1.5865	78.4307					prde-1 -RT 2	GFP	32.7048	33.221	0.729978	78.5645					ife-3 -RT 2	GFP	32.8131	32.8565	0.061328	78.6983					tofu-6 -RT 2	GFP	31.733	31.8118	0.111543	78.6983					pid-3 -RT 2	GFP	29.7841	29.3015	0.682411	78.5645
	Empty Vector -RT 2	pmp-3	32.076	31.8378	0.336883	78.4307					prde-1 -RT 2	pmp-3	30.9142	30.936	0.0308623	78.5645					ife-3 -RT 2	pmp-3	30.5077	30.6348	0.179717	78.5645					tofu-6 -RT 2	pmp-3	31.634	31.4422	0.271267	78.6983					pid-3 -RT 2	pmp-3	31.893	31.1636	1.03157	78.5645
	Empty Vector -RT 2	pmp-3	31.5995	31.8378	0.336883	78.5645					prde-1 -RT 2	pmp-3	30.9578	30.936	0.0308623	78.5645					ife-3 -RT 2	pmp-3	30.7619	30.6348	0.179717	78.4307					tofu-6 -RT 2	pmp-3	31.2504	31.4422	0.271267	78.6983					pid-3 -RT 2	pmp-3	30.4341	31.1636	1.03157	78.5645
			dCT
over pmp-3 +RT	Empty Vector rep 2 +RT	GFP set 2	1.22376							over pmp-3 +RT	prde-1 rep 2 +RT	GFP set 2	-0.614784							over pmp-3 +RT	ife-3 rep 2 +RT	GFP set 2	0.293823							over pmp-3 +RT	tofu-6 rep 2 +RT	GFP set 2	-0.729679							over pmp-3 +RT	pid-3 rep 2 +RT	GFP set 2	-0.0896339
	Empty Vector rep 2 -RT	GFP set 2	6.83552								prde-1 rep 2 -RT	GFP set 2	7.28409								ife-3 rep 2 -RT	GFP set 2	5.8116								tofu-6 rep 2 -RT	GFP set 2	5.67963								pid-3 rep 2 -RT	GFP set 2	2.41748
				dCT	Empty Vector	prde-1	ife-3	tofu-6	pid-3	erh-2	pid-1	tost-1
				+RT	1.22376	-0.614784	0.293823	-0.729679	-0.0896339	-0.212267	0.251158	2.66223
				-RT	6.83552	7.28409	5.8116	5.67963	2.41748	11.0015	4.31237	6.14124
[truncated: 12 more columns]

## Sheet: Replicate 3
	Sample Name	Target Name	CT	Ct Mean	Ct SD	Tm1	Tm2				Sample Name	Target Name	CT	Ct Mean	Ct SD	Tm1	Tm2				Sample Name	Target Name	CT	Ct Mean	Ct SD	Tm1	Tm2				Sample Name	Target Name	CT	Ct Mean	Ct SD	Tm1	Tm2				Sample Name	Target Name	CT	Ct Mean	Ct SD	Tm1	Tm2
	Empty Vector +RT 3	GFP	26.5603	26.5798	0.0276079	78.5645					prde-1 +RT 3	GFP	25.1128	25.1	0.0180442	78.4307					ife-3 +RT 3	GFP	27.0071	26.9639	0.0611797	78.4307					tofu-6 +RT 3	GFP	25.6231	25.5947	0.0400442	78.4307					pid-3 +RT 3	GFP	25.6324	22.9241	3.83017	78.5645
	Empty Vector +RT 3	GFP	26.5993	26.5798	0.0276079	78.4307					prde-1 +RT 3	GFP	25.0873	25.1	0.0180442	78.4307					ife-3 +RT 3	GFP	26.9206	26.9639	0.0611797	78.5645					tofu-6 +RT 3	GFP	25.5664	25.5947	0.0400442	78.5645					pid-3 +RT 3	GFP	20.2157	22.9241	3.83017	78.5645
	Empty Vector +RT 3	pmp-3	25.9095	25.8527	0.0802274	78.4307					prde-1 +RT 3	pmp-3	26.1384	26.0569	0.115229	78.4307					ife-3 +RT 3	pmp-3	27.3366	27.3874	0.0717629	78.4307					tofu-6 +RT 3	pmp-3	25.7291	25.8389	0.155295	78.5645					pid-3 +RT 3	pmp-3	26.162	26.2887	0.179177	78.5645
	Empty Vector +RT 3	pmp-3	25.796	25.8527	0.0802274	78.4307					prde-1 +RT 3	pmp-3	25.9754	26.0569	0.115229	78.4307					ife-3 +RT 3	pmp-3	27.4381	27.3874	0.0717629	78.4307					tofu-6 +RT 3	pmp-3	25.9487	25.8389	0.155295	78.4307					pid-3 +RT 3	pmp-3	26.4154	26.2887	0.179177	78.5645
Repeat	Empty Vector +RT rep 3	GFP 2	27.4241	27.326	0.138685	78.3639																																		Repeat	PID-3 +RT rep 3	GFP 2	26.7079	26.512	0.277043	78.4983
	Empty Vector +RT rep 3	GFP 2	27.2279	27.326	0.138685	78.3639																																			PID-3 +RT rep 3	GFP 2	26.3161	26.512	0.277043	78.4983
	Empty Vector +RT rep 3	pmp-3	27.7021	27.4882	0.302528	78.3639																																			PID-3 +RT rep 3	pmp-3	27.9839	27.7635	0.311746	78.4983
	Empty Vector +RT rep 3	pmp-3	27.2742	27.4882	0.302528	78.3639																																			PID-3 +RT rep 3	pmp-3	27.543	27.7635	0.311746	78.4983
	Empty Vector -RT 3	GFP	30.5578	30.6856	0.180854	78.4307					prde-1 -RT 3	GFP	31.3052	32.0882	1.10733	78.5645					ife-3 -RT 3	GFP	31.7283	32.0003	0.384688	78.6983					tofu-6 -RT 3	GFP	27.8593	27.0158	1.1929	78.5645					pid-3 -RT 3	GFP	29.3387	29.2467	0.130133	78.5645
	Empty Vector -RT 3	GFP	30.8135	30.6856	0.180854	78.5645					prde-1 -RT 3	GFP	32.8712	32.0882	1.10733	78.6983					ife-3 -RT 3	GFP	32.2723	32.0003	0.384688	78.6983					tofu-6 -RT 3	GFP	26.1723	27.0158	1.1929	78.5645					pid-3 -RT 3	GFP	29.1546	29.2467	0.130133	78.5645
	Empty Vector -RT 3	pmp-3	30.8094	32.0971	1.82102	78.5645					prde-1 -RT 3	pmp-3	33.3677	32.1437	1.73093	79.0997					ife-3 -RT 3	pmp-3	30.6285	30.5785	0.0707366	78.5645					tofu-6 -RT 3	pmp-3	30.3548	30.6594	0.430754	78.5645					pid-3 -RT 3	pmp-3	29.9305	29.7711	0.225544	78.5645
	Empty Vector -RT 3	pmp-3	33.3847	32.0971	1.82102	78.6983					prde-1 -RT 3	pmp-3	30.9198	32.1437	1.73093	78.5645					ife-3 -RT 3	pmp-3	30.5285	30.5785	0.0707366	78.6983					tofu-6 -RT 3	pmp-3	30.964	30.6594	0.430754	78.5645					pid-3 -RT 3	pmp-3	29.6116	29.7711	0.225544	78.5645
	Empty Vector -RT rep 3	GFP 2	38.0284	34.1041	5.54982	79.1707																																			PID-3 -RT rep 3	GFP 2	37.261	34.7448	3.55845	79.1707
	Empty Vector -RT rep 3	GFP 2	30.1798	34.1041	5.54982	78.6328																																			PID-3 -RT rep 3	GFP 2	32.2286	34.7448	3.55845	79.0363
	Empty Vector -RT rep 3	pmp-3	32.2231	32.8938	0.948616	78.4983																																			PID-3 -RT rep 3	pmp-3	Undetermined			67.0676
	Empty Vector -RT rep 3	pmp-3	33.5646	32.8938	0.948616	78.4983																																			PID-3 -RT rep 3	pmp-3	Undetermined			67.6055
			dCT																																									Repeat
over pmp-3 +RT	Empty Vector rep 2 +RT	GFP set 2	0.727076	-0.162155						over pmp-3 +RT	prde-1 rep 2 +RT	GFP set 2	-0.95689							over pmp-3 +RT	ife-3 rep 2 +RT	GFP set 2	-0.42347							over pmp-3 +RT	tofu-6 rep 2 +RT	GFP set 2	-0.244196							over pmp-3 +RT	pid-3 rep 2 +RT	GFP set 2	-3.36466	-1.2515
	Empty Vector rep 2 -RT	GFP set 2	4.83289	3.19748							prde-1 rep 2 -RT	GFP set 2	6.03126								ife-3 rep 2 -RT	GFP set 2	4.61296								tofu-6 rep 2 -RT	GFP set 2	1.1769								pid-3 rep 2 -RT	GFP set 2	2.95793	1.48321
															Repeat
				dCT	Empty Vector	prde-1	ife-3	tofu-6	pid-3	erh-2	pid-1	tost-1		dCT	Empty Vector	pid-3
				+RT	0.727076	-0.95689	-0.42347	-0.244196	-3.36466	-0.16691	-0.401703	1.92834		+RT	-0.162155	-1.2515
				-RT	4.83289	6.03126	4.61296	1.1769	2.95793	4.6232	4.66547	4.34435		-RT	3.19748	1.48321
[truncated: 12 more columns]

## Sheet: Total calculation
		rep 1	dCT	Empty Vector	prde-1	ife-3	tofu-6	pid-3	erh-2	pid-1	tost-1
			+RT	0.412491	-1.41804	-0.135262	-0.390308	-0.402941	-0.166674	-0.549427	1.70174
			-RT	6.47931	7.48648	4.8356	5.92237	5.87443	6.50907	5.13165	4.23807
		rep 2	dCT	Empty Vector	prde-1	ife-3	tofu-6	pid-3	erh-2	pid-1	tost-1
			+RT	1.22376	-0.614784	0.293823	-0.729679	-0.0896339	-0.212267	0.251158	2.66223
			-RT	6.83552	7.28409	5.8116	5.67963	2.41748	11.0015	4.31237	6.14124
		rep 3	dCT	Empty Vector	prde-1	ife-3	tofu-6	pid-3	erh-2	pid-1	tost-1
			+RT	0.727076	-0.95689	-0.42347	-0.244196	-1.2515	-0.16691	-0.401703	1.92834																		Anova: Single Factor
			-RT	4.83289	6.03126	4.61296	1.1769	1.48321	4.6232	4.66547	4.34435						Empty Vector	prde-1	ife-3	tofu-6	pid-3	erh-2	pid-1	tost-1
																Avg	0.787774	-0.996571	-0.0883026	-0.454728	-0.581357	-0.18195	-0.233324	2.09744					SUMMARY
																ddCT	0	-1.78434	-0.876077	-1.2425	-1.36913	-0.969725	-1.0211	1.30966					Groups	Count	Sum	Average	Variance
																2^-(ddCT)	1	3.44462	1.83538	2.36609	2.58315	1.95847	2.02946	0.403415					Empty Vector	3	2.36332	0.787774	0.167301
																													prde-1	3	-2.98971	-0.996571	0.162485
																lim+	1.32779	4.55496	2.35711	2.81195	3.91838	1.99443	2.72664	0.571337					ife-3	3	-0.264908	-0.0883026	0.130281
																lim-	0.753132	2.60494	1.42913	1.99092	1.70291	1.92315	1.51055	0.284847					tofu-6	3	-1.36418	-0.454728	0.0620359
																													pid-3	3	-1.74407	-0.581357	0.361355
			RT+	dCT	Empty Vector	prde-1	ife-3	tofu-6	pid-3	erh-2	pid-1	tost-1																	erh-2	3	-0.545851	-0.18195	0.000689339
				rep 1	0.412491	-1.41804	-0.135262	-0.390308	-0.402941	-0.166674	-0.549427	1.70174				lim+	0.327788	1.11034	0.521737	0.445867	1.33523	0.035968	0.697176	0.167922					pid-1	3	-0.699972	-0.233324	0.181498
				rep 2	1.22376	-0.614784	0.293823	-0.729679	-0.0896339	-0.212267	0.251158	2.66223				lim-	0.246868	0.839679	0.406253	0.37517	0.880238	0.0353193	0.518914	0.118568					tost-1	3	6.29231	2.09744	0.252081
				rep 3	0.727076	-0.95689	-0.42347	-0.244196	-1.2515	-0.16691	-0.401703	1.92834
				Avg	0.787774	-0.996571	-0.0883026	-0.454728	-0.581357	-0.18195	-0.233324	2.09744
				STD	0.409025	0.403094	0.360945	0.24907	0.601128	0.0262553	0.426025	0.502076																	ANOVA
				SEM	0.236151	0.232726	0.208392	0.143801	0.347061	0.0151585	0.245966	0.289874																	Source of Variation	SS	df	MS	F	P-value	F crit
																													Between Groups	19.9136	7	2.8448	17.271	2.35118e-06	4.02595
																													Within Groups	2.63545	16	0.164716
																													Total	22.549	23
			RT-	dCT	Empty Vector	prde-1	ife-3	tofu-6	pid-3	erh-2	pid-1	tost-1																	Anova: Single Factor
				rep 1	6.47931	7.48648	4.8356	5.92237	5.87443	6.50907	5.13165	4.23807
				rep 2	6.83552	7.28409	5.8116	5.67963	2.41748	11.0015	4.31237	6.14124																	SUMMARY
				rep 3	4.83289	6.03126	4.61296	1.1769	1.48321	4.6232	4.66547	4.34435																	Groups	Count	Sum	Average	Variance
				Avg	6.04924	6.93395	5.08672	4.25964	3.25838	7.37791	4.70316	4.90789																	Empty Vector	3	2.36332	0.787774	0.167301
				STD	1.06834	0.78827	0.637561	2.67249	2.31323	3.2767	0.410941	1.06944																	prde-1	3	-2.98971	-0.996571	0.162485
				SEM	0.616805	0.455108	0.368096	1.54296	1.33554	1.8918	0.237257	0.617439																	ife-3	3	-0.264908	-0.0883026	0.130281
																													tofu-6	3	-1.36418	-0.454728	0.0620359
																													pid-3	3	-1.74407	-0.581357	0.361355
																													erh-2	3	-0.545851	-0.18195	0.000689339
																													pid-1	3	-0.699972	-0.233324	0.181498
																													tost-1	3	6.29231	2.09744	0.252081
																													ANOVA
																													Source of Variation	SS	df	MS	F	P-value	F crit
																													Between Groups	19.9136	7	2.8448	17.271	2.35118e-06	2.6572
																													Within Groups	2.63545	16	0.164716
																													Total	22.549	23
