# Supplementary material for: PETISCO is a novel protein complex required for 21U RNA biogenesis and embryonic viability
Source: Genes Dev. 2019 Jul 1;33(13-14):857–70. doi: 10.1101/gad.322446.118 (PMC6601512; doi:10.1101/gad.322446.118)
Supplement: Supplemental Material [file supp_gad.322446.118_Supplemental_Table_S1.xlsx]

## Sheet: Table S1, transgene insertion s
MiniMos transgene	Allele	5 prime flanking sequence	3 prime flanking sequence
3xFLAG::mCherry::IFE-3	xfIs121	cggagggtaagggtgaaagccgagcgaaggaggcaagggaaaacataacacgaacaagacaagacattaatgaaaaaagaaaaaagtattcaaagctccgcaactcaacagccccgttgccgacttacttttaataaaatttcggcaacctcatgagacaattcagataaataaccaagaacaataagtct	atgatgcggtaaaacaaaaaaccggtgtattcaaatgactgtaaaccttctcgaagcttcatcatcgttaagaaaacggtgtggctgctgcttgtcaagccactaaaacagtgtgtacacgggagacgagaagtgttattacgcgtacatatacaaggaatttgaataattattacgccttctctctctcacagtcagcagctaccgtttg
PID-3::mCherry::Myc	xfIs137	ttcacccttagaataagctcatttagtatcttttcagtcccatactagttacttatgagtggtatttaacccaattatgggaacattaccagaagcttcacccttagaataagctcatttagtatcttttcagtcccatactagttactta	tgagaggtagctaacccaattatgggaacattaccagaagcttcacccttagaataagctcatttagtatcttttcagtcccatactagttacttatgagaggtagctaacccaattatgggaacattaccagaagcttcacccttagaataagctcatttagtatcttttcagtcccatactagttacttatgagtggtatttaacccaattatgggaacgttaccagaagtgaacgtgtggagtgcagagaagacaatatgtcactgtgcacactggtcagtgctcttgtgagatctactatctcggggtcgccttctttcactttttttatttagctgctaaatggaaattacttaggttaggaggtacgcaaaataaaaaatgt
	xfIs136	GGAACATCCAGCAAAATCGACCAGGACTATCCGTATTAGTACTGGAAGCACGTGGTCAAGTTGGTGGCAGAATTCGATATGCTACAATGCAGACAAGAAATGGTGTTGAATTCGT	AGATACAGgtacgttgaatcttgaaaattatcgatttttaaagattttcattacgaaattcgaaatcaccaatgttttcttcctacatgccgactctttttacaaaaatttgaagaatagtgcattttgtcgtcagatccggtgcatttttgatatctacagtaccccagataatgcaaaattgcttcatttt
PID-1::mCherry::V5	xfIs117	gatctcaactaactataagataaaccaataaattatgctttttacaaatgggtttcgaaaaatcatcacaacttgagaaatgatggggaaaatgcaaaattggaaaaataactaaagttgtaggactgggaaatggggagggtgtctgactattatgtaccagttaaagtgttaaaagtgacgaggatagt	atgataaaatgatttgttacagcagtcgatataacccatcaaaagacgtagaatgttaataaaacattgaaaactttggaaacgaggaattggaaattatggctattaattagatc
TOFU-6::GFP::HA	xfIs123	aaaatttcggaaagtaaaatgagtagtgcaaaacagaaaaaacaatggaattacatataatagcaatttaaggaaactggtaagtgaaggaaaaaatggatgaaattaaggatgtacagttttaggcacgtaatatatatatatatatatatatatatatatatatatatatatatatataaatagaatgataatggaaataagagtagttactaaatgcatcttgaaataatcaaaagtattgttgacttcacgcgtaattcagttacctcaataaactaaataaagataaactaactgagtgaatctggctgtatccttgatgataaaTTATGCCCGATctgga	tttattttgatgttgactattttattttaatttcggaatatttctactctattttggagtttttacgaggaagaaaatcttaaaaaacaagtgagcaaaaagtgttgtcaatatatgttaggtgtccttattggcatctcattaaatttccatgactattcagccattaaaggtagtattaaagatagtcagtggggaaatgcgagaatatccaaacatcataaaaaacttttcaaatcgaaaaggcaaataccaatctttcgactgaaaactttatttggagatctaaaaatttttggattgatttactatcatgctgaactatcccaatttgactaaatccccattaaaagtctcacCTGTCTTATTGACAGCCTCTGCTTCACACTTAGCCGCGAT…
ERH-2::GFP::OLLAS	xfIs167	ATCGGTGGCTTGGTCTTCCACAATctgtaagttatcgatatttatttgaaattttctgaatcagcagtatagaaaagatacaatttcaaggattaaaaaattaatcaaaatatttccaattcattataattcaaatttaattgaccaaaagttagatttttctattatagttaaaacatttatattaaaagttt	actatcagattcaacaagaaaaacaaaattgaaaaatcttgaaaagttgaataaaattgagctttattggacataatcgaacacaatttttgtttttttgtgatttctaattctagatctcgaagttaaattgcagctaaaactttgaaaatttccataatctacataatttcaaatgttcaagaaaaattaatttaattttttttacgctcaatgaaaatagaaaaacagatagaggatcggtaatttttgaaaatgttaaatcagtttcaacaagaaaaattaataattgagggaacactcttgtaaagttgaagaacattgttttgttggacataatcgtaccccattttttttggttactactcctaat
